# Supplementary material for: Homotrinuclear ruthenium(ii) and rhodium(i) complexes of redox-active tris(ferrocenyl)arene-based tris-phosphanes
Source: RSC Adv. 2024 Aug 6;14(34):24652–60. doi: 10.1039/d4ra03822c (PMC11302318; doi:10.1039/d4ra03822c)
Supplement: RA-014-D4RA03822C-s002 [file RA-014-D4RA03822C-s002.cif]

# Supplementary Information (SI) for RSC Advances.
# This journal is © The Royal Society of Chemistry 2024

####################################################################### 
# 
# This file contains crystal structure data downloaded from the 
# Cambridge Structural Database (CSD) hosted by the Cambridge 
# Crystallographic Data Centre (CCDC).
# 
# Full information about CCDC data access policies and citation 
# guidelines are available at http://www.ccdc.cam.ac.uk/access/V1 
# 
# Audit and citation data items may have been added by the CCDC. 
# Please retain this information to preserve the provenance of 
# this file and to allow appropriate attribution of the data. 
# 
#######################################################################

data_try2_pl
_database_code_depnum_ccdc_archive 'CCDC 1990280'
loop_
_audit_author_name
_audit_author_address
'Peter Coburger'
;TU Munich
Germany
;
_audit_update_record             
;
2024-05-23 deposited with the CCDC.	2024-07-29 downloaded from the CCDC.
;

_audit_creation_method           SHELXL-2014/7
_shelx_SHELXL_version_number     2014/7
_chemical_name_systematic        ?
_chemical_name_common            ?
_chemical_melting_point          ?
_chemical_formula_moiety         ?
_chemical_formula_sum            'C108 H120.13 Cl3 Fe3 O3 P3 Rh3'
_chemical_formula_weight         2141.70

loop_
_atom_type_symbol
_atom_type_description
_atom_type_scat_dispersion_real
_atom_type_scat_dispersion_imag
_atom_type_scat_source
C C 0.0033 0.0016 'International Tables Vol C Tables 4.2.6.8 and 6.1.1.4'
Cl Cl 0.1484 0.1585 'International Tables Vol C Tables 4.2.6.8 and 6.1.1.4'
Fe Fe 0.3463 0.8444 'International Tables Vol C Tables 4.2.6.8 and 6.1.1.4'
P P 0.1023 0.0942 'International Tables Vol C Tables 4.2.6.8 and 6.1.1.4'
Rh Rh -1.1178 0.9187 'International Tables Vol C Tables 4.2.6.8 and 6.1.1.4'
O O 0.0106 0.0060 'International Tables Vol C Tables 4.2.6.8 and 6.1.1.4'
H H 0.0000 0.0000 'International Tables Vol C Tables 4.2.6.8 and 6.1.1.4'

_space_group_crystal_system      triclinic
_space_group_IT_number           2
_space_group_name_H-M_alt        'P -1'
_space_group_name_Hall           '-P 1'

_shelx_space_group_comment       
; 
The symmetry employed for this shelxl refinement is uniquely defined 
by the following loop, which should always be used as a source of 
symmetry information in preference to the above space-group names. 
They are only intended as comments. 
;

loop_
_space_group_symop_operation_xyz
'x, y, z'
'-x, -y, -z'

_cell_length_a                   11.3518(3)
_cell_length_b                   15.4233(4)
_cell_length_c                   26.8182(6)
_cell_angle_alpha                89.060(2)
_cell_angle_beta                 85.478(2)
_cell_angle_gamma                89.870(2)
_cell_volume                     4680.1(2)
_cell_formula_units_Z            2
_cell_measurement_temperature    130
_cell_measurement_reflns_used    14861
_cell_measurement_theta_min      2.6150
_cell_measurement_theta_max      27.3070

_exptl_crystal_description       needle
_exptl_crystal_colour            'clear light orange'
_exptl_crystal_density_meas      ?
_exptl_crystal_density_method    ?
_exptl_crystal_density_diffrn    1.520
_exptl_crystal_F_000             2202
_exptl_transmission_factor_min   ?
_exptl_transmission_factor_max   ?
_exptl_crystal_size_max          0.2000
_exptl_crystal_size_mid          0.0500
_exptl_crystal_size_min          0.0500
_exptl_absorpt_coefficient_mu    1.159
_shelx_estimated_absorpt_T_min   ?
_shelx_estimated_absorpt_T_max   ?
_exptl_absorpt_correction_type   multi-scan
_exptl_absorpt_correction_T_min  0.96924
_exptl_absorpt_correction_T_max  1.00000
_exptl_absorpt_process_details   
; 
CrysAlisPro, Agilent Technologies,
Version 1.171.37.35 (release 13-08-2014 CrysAlis171 .NET)
(compiled Aug 13 2014,18:06:01)
Empirical absorption correction using spherical harmonics,
 implemented in SCALE3 ABSPACK scaling algorithm.
;
_exptl_absorpt_special_details   ?
_diffrn_ambient_temperature      130
_diffrn_radiation_wavelength     0.71073
_diffrn_radiation_type           MoK\a
_diffrn_source                   'Enhance (Mo) X-ray Source'
_diffrn_measurement_device_type  'Xcalibur, Sapphire3, Gemini'
_diffrn_measurement_method       '\w scans'
_diffrn_detector_area_resol_mean 16.3560
_diffrn_reflns_number            132832
_diffrn_reflns_av_unetI/netI     0.0733
_diffrn_reflns_av_R_equivalents  0.0985
_diffrn_reflns_limit_h_min       -15
_diffrn_reflns_limit_h_max       15
_diffrn_reflns_limit_k_min       -20
_diffrn_reflns_limit_k_max       20
_diffrn_reflns_limit_l_min       -35
_diffrn_reflns_limit_l_max       35
_diffrn_reflns_theta_min         2.231
_diffrn_reflns_theta_max         28.282
_diffrn_reflns_theta_full        25.242
_diffrn_measured_fraction_theta_max 1.000
_diffrn_measured_fraction_theta_full 0.999
_diffrn_reflns_Laue_measured_fraction_max 1.000
_diffrn_reflns_Laue_measured_fraction_full 0.999
_diffrn_reflns_point_group_measured_fraction_max 1.000
_diffrn_reflns_point_group_measured_fraction_full 0.999
_reflns_number_total             23228
_reflns_number_gt                16560
_reflns_threshold_expression     'I > 2\s(I)'
_reflns_Friedel_coverage         0.000
_reflns_Friedel_fraction_max     .
_reflns_Friedel_fraction_full    .

_reflns_special_details          
; 
 Reflections were merged by SHELXL according to the crystal 
 class for the calculation of statistics and refinement. 
  
 _reflns_Friedel_fraction is defined as the number of unique 
 Friedel pairs measured divided by the number that would be 
 possible theoretically, ignoring centric projections and 
 systematic absences. 
;

_computing_data_collection       
;
CrysAlisPro, Agilent Technologies,
Version 1.171.37.35 (release 13-08-2014 CrysAlis171 .NET)
(compiled Aug 13 2014,18:06:01)
;
_computing_cell_refinement       
;
CrysAlisPro, Agilent Technologies,
Version 1.171.37.35 (release 13-08-2014 CrysAlis171 .NET)
(compiled Aug 13 2014,18:06:01)
;
_computing_data_reduction        
;
CrysAlisPro, Agilent Technologies,
Version 1.171.37.35 (release 13-08-2014 CrysAlis171 .NET)
(compiled Aug 13 2014,18:06:01)
;
_computing_structure_solution    SHELXS
_computing_structure_refinement  'SHELXL-2014/7 (Sheldrick, 2014)'
_computing_molecular_graphics    ?
_computing_publication_material  ?
_refine_special_details          ?
_refine_ls_structure_factor_coef Fsqd
_refine_ls_matrix_type           full
_refine_ls_weighting_scheme      calc
_refine_ls_weighting_details     
'w=1/[\s^2^(Fo^2^)+(0.0352P)^2^+7.6961P] where P=(Fo^2^+2Fc^2^)/3'
_atom_sites_solution_primary     ?
_atom_sites_solution_secondary   ?
_atom_sites_solution_hydrogens   geom
_refine_ls_hydrogen_treatment    constr
_refine_ls_extinction_method     none
_refine_ls_extinction_coef       .
_refine_ls_number_reflns         23228
_refine_ls_number_parameters     1149
_refine_ls_number_restraints     0
_refine_ls_R_factor_all          0.0938
_refine_ls_R_factor_gt           0.0588
_refine_ls_wR_factor_ref         0.1180
_refine_ls_wR_factor_gt          0.1057
_refine_ls_goodness_of_fit_ref   1.050
_refine_ls_restrained_S_all      1.050
_refine_ls_shift/su_max          0.001
_refine_ls_shift/su_mean         0.000

loop_
_atom_site_label
_atom_site_type_symbol
_atom_site_fract_x
_atom_site_fract_y
_atom_site_fract_z
_atom_site_U_iso_or_equiv
_atom_site_adp_type
_atom_site_occupancy
_atom_site_site_symmetry_order
_atom_site_calc_flag
_atom_site_refinement_flags_posn
_atom_site_refinement_flags_adp
_atom_site_refinement_flags_occupancy
_atom_site_disorder_assembly
_atom_site_disorder_group
C992 C 0.2144(13) 0.5485(9) 0.0682(5) 0.060(4) Uani 0.566(9) 1 d . . P A 1
H992 H 0.2548 0.5297 0.0970 0.072 Uiso 0.566(9) 1 calc R U P A 1
H991 H 0.2688 0.5444 0.0386 0.072 Uiso 0.566(9) 1 calc R U P A 1
C993 C 0.1063(11) 0.4930(8) 0.0630(4) 0.056(3) Uani 0.566(9) 1 d . . P A 1
H993 H 0.0656 0.5137 0.0351 0.084 Uiso 0.566(9) 1 calc R U P A 1
H994 H 0.0545 0.4961 0.0930 0.084 Uiso 0.566(9) 1 calc R U P A 1
H995 H 0.1302 0.4339 0.0576 0.084 Uiso 0.566(9) 1 calc R U P A 1
C994 C 0.2146(9) 0.7780(7) 0.0975(4) 0.058(3) Uani 0.566(9) 1 d . . P A 1
H880 H 0.2768 0.8191 0.1007 0.087 Uiso 0.566(9) 1 calc R U P A 1
H881 H 0.1687 0.7714 0.1289 0.087 Uiso 0.566(9) 1 calc R U P A 1
H882 H 0.1646 0.7984 0.0725 0.087 Uiso 0.566(9) 1 calc R U P A 1
C995 C 0.2670(9) 0.6921(10) 0.0823(5) 0.062(4) Uani 0.566(9) 1 d . . P A 1
H5A H 0.3187 0.6986 0.0519 0.074 Uiso 0.566(9) 1 calc R U P A 1
H5B H 0.3126 0.6685 0.1084 0.074 Uiso 0.566(9) 1 calc R U P A 1
O91A O 0.1722(3) 0.6373(2) 0.07440(15) 0.0504(10) Uani 0.566(9) 1 d . . P A 1
C881 C 0.1340(12) 0.5552(9) 0.0592(5) 0.040(3) Uani 0.434(9) 1 d . . P A 2
H1A H 0.1212 0.5555 0.0239 0.048 Uiso 0.434(9) 1 calc R U P A 2
H1B H 0.0617 0.5374 0.0783 0.048 Uiso 0.434(9) 1 calc R U P A 2
C884 C 0.2950(13) 0.6473(11) 0.0616(7) 0.059(4) Uani 0.434(9) 1 d . . P A 2
H4A H 0.3294 0.6905 0.0820 0.071 Uiso 0.434(9) 1 calc R U P A 2
H4B H 0.3117 0.6622 0.0265 0.071 Uiso 0.434(9) 1 calc R U P A 2
C883 C 0.3359(12) 0.5586(9) 0.0736(8) 0.076(6) Uani 0.434(9) 1 d . . P A 2
H3A H 0.3628 0.5563 0.1070 0.091 Uiso 0.434(9) 1 calc R U P A 2
H3B H 0.4010 0.5421 0.0500 0.091 Uiso 0.434(9) 1 calc R U P A 2
C882 C 0.2335(13) 0.4983(11) 0.0701(5) 0.043(3) Uani 0.434(9) 1 d . . P A 2
H2A H 0.2500 0.4571 0.0435 0.052 Uiso 0.434(9) 1 calc R U P A 2
H2B H 0.2164 0.4667 0.1014 0.052 Uiso 0.434(9) 1 calc R U P A 2
O81B O 0.1722(3) 0.6373(2) 0.07440(15) 0.0504(10) Uani 0.434(9) 1 d . . P A 2
C1 C 0.6069(3) 0.0746(3) 0.38749(15) 0.0206(8) Uani 1 1 d . . . . .
C3 C 1.3730(5) 0.5546(4) 0.5208(2) 0.0532(16) Uani 1 1 d . . . . .
H3 H 1.3889 0.5557 0.5543 0.064 Uiso 1 1 calc R U . . .
C5 C 0.8839(3) 0.6277(3) 0.18153(15) 0.0215(8) Uani 1 1 d . . . . .
C7 C 0.6781(4) 0.2742(3) 0.36446(14) 0.0221(9) Uani 1 1 d . . . . .
H7 H 0.5940 0.2624 0.3729 0.027 Uiso 1 1 calc R U . . .
C8 C 0.8789(4) 0.2569(3) 0.34849(15) 0.0236(9) Uani 1 1 d . . . . .
H8 H 0.9581 0.2313 0.3446 0.028 Uiso 1 1 calc R U . . .
C9 C 1.0650(4) 0.6029(3) 0.41026(16) 0.0293(10) Uani 1 1 d . . . . .
H9 H 1.1093 0.6143 0.4371 0.035 Uiso 1 1 calc R U . . .
C10 C 1.3129(4) 0.4979(3) 0.22041(15) 0.0264(9) Uani 1 1 d . . . . .
H10 H 1.2963 0.5583 0.2295 0.032 Uiso 1 1 calc R U . . .
C11 C 0.9322(3) 0.5415(3) 0.19461(14) 0.0207(8) Uani 1 1 d . . . . .
C12 C 0.8572(4) 0.4713(3) 0.20555(15) 0.0232(9) Uani 1 1 d . . . . .
H12 H 0.7760 0.4791 0.2056 0.028 Uiso 1 1 calc R U . . .
C15 C 0.9316(4) 0.5727(3) 0.33054(16) 0.0246(9) Uani 1 1 d . . . . .
H15 H 0.8871 0.5635 0.3034 0.029 Uiso 1 1 calc R U . . .
C17 C 1.0539(4) 0.5297(3) 0.19500(15) 0.0240(9) Uani 1 1 d . . . . .
H17 H 1.1048 0.5760 0.1873 0.029 Uiso 1 1 calc R U . . .
C22 C 1.2284(3) 0.4358(3) 0.20830(15) 0.0238(9) Uani 1 1 d . . . . .
C23 C 0.7715(3) 0.2114(3) 0.36367(14) 0.0205(8) Uani 1 1 d . . . . .
C25 C 1.0520(4) 0.5606(3) 0.32556(16) 0.0239(9) Uani 1 1 d . . . . .
H25 H 1.0879 0.5430 0.2950 0.029 Uiso 1 1 calc R U . . .
C26 C 1.1213(4) 0.5742(3) 0.36536(16) 0.0246(9) Uani 1 1 d . . . . .
C28 C 0.7523(4) 0.1754(3) 0.24054(15) 0.0299(10) Uani 1 1 d . . . . .
H28 H 0.7494 0.1125 0.2461 0.036 Uiso 1 1 calc R U . . .
C29 C 0.9015(4) 0.3896(3) 0.21634(14) 0.0229(9) Uani 1 1 d . . . . .
C31 C 0.8576(4) 0.7601(3) 0.14324(16) 0.0261(9) Uani 1 1 d . . . . .
H31 H 0.8701 0.8112 0.1213 0.031 Uiso 1 1 calc R U . . .
C33 C 0.8214(4) 0.3148(3) 0.22548(14) 0.0227(9) Uani 1 1 d . . . . .
C34 C 1.1983(4) 0.3849(3) 0.33119(15) 0.0227(9) Uani 1 1 d . . . . .
H34 H 1.1139 0.3992 0.3324 0.027 Uiso 1 1 calc R U . . .
C35 C 0.8765(4) 0.5986(3) 0.37559(16) 0.0265(9) Uani 1 1 d . . . . .
H35 H 0.7949 0.6051 0.3792 0.032 Uiso 1 1 calc R U . . .
C36 C 0.8595(4) 0.7455(3) -0.07600(17) 0.0373(11) Uani 1 1 d . . . . .
H36 H 0.7893 0.7529 -0.0913 0.045 Uiso 1 1 calc R U . . .
C38 C 1.2481(4) 0.3028(3) 0.31976(15) 0.0262(9) Uani 1 1 d . . . . .
H38 H 1.2045 0.2506 0.3120 0.031 Uiso 1 1 calc R U . . .
C40 C 1.0996(4) 0.4487(3) 0.20693(15) 0.0238(9) Uani 1 1 d . . . . .
C42 C 0.7278(4) 0.3561(3) 0.34976(15) 0.0248(9) Uani 1 1 d . . . . .
H42 H 0.6842 0.4105 0.3465 0.030 Uiso 1 1 calc R U . . .
C43 C 0.5533(4) 0.0266(3) 0.42757(16) 0.0282(10) Uani 1 1 d . . . . .
H43 H 0.5982 0.0082 0.4533 0.034 Uiso 1 1 calc R U . . .
C44 C 0.6963(4) 0.3180(3) 0.23234(15) 0.0258(9) Uani 1 1 d . . . . .
H44 H 0.6478 0.3705 0.2311 0.031 Uiso 1 1 calc R U . . .
C47 C 0.8454(4) 0.0352(3) 0.47233(16) 0.0303(10) Uani 1 1 d . . . . .
H47 H 0.8637 -0.0144 0.4540 0.036 Uiso 1 1 calc R U . . .
C48 C 0.6376(4) 0.5661(3) 0.11660(17) 0.0336(11) Uani 1 1 d . . . . .
H48 H 0.5868 0.5384 0.1435 0.040 Uiso 1 1 calc R U . . .
C49 C 0.8555(4) 0.2260(3) 0.23076(16) 0.0271(9) Uani 1 1 d . . . . .
H49 H 0.9368 0.2040 0.2282 0.032 Uiso 1 1 calc R U . . .
C53 C 0.9636(4) 0.7280(3) -0.00249(17) 0.0313(10) Uani 1 1 d . . . . .
H53 H 0.9637 0.7250 0.0322 0.038 Uiso 1 1 calc R U . . .
C57 C 0.8579(4) 0.7399(3) -0.02409(17) 0.0284(10) Uani 1 1 d . . . . .
C59 C 1.3723(4) 0.3095(3) 0.32127(16) 0.0279(10) Uani 1 1 d . . . . .
H59 H 1.4295 0.2625 0.3147 0.034 Uiso 1 1 calc R U . . .
C64 C 0.5384(4) 0.0991(3) 0.34901(16) 0.0257(9) Uani 1 1 d . . . . .
H64 H 0.5730 0.1286 0.3211 0.031 Uiso 1 1 calc R U . . .
C69 C 1.4111(4) 0.3700(3) 0.20273(16) 0.0315(10) Uani 1 1 d . . . . .
H69 H 1.4737 0.3266 0.1976 0.038 Uiso 1 1 calc R U . . .
C72 C 0.6060(4) 0.7286(3) -0.02702(16) 0.0298(10) Uani 1 1 d . . . . .
C77 C 1.4262(4) 0.4574(3) 0.21707(16) 0.0295(10) Uani 1 1 d . . . . .
H77 H 1.5013 0.4850 0.2232 0.035 Uiso 1 1 calc R U . . .
C80 C 0.9354(4) 0.6885(3) 0.14580(15) 0.0243(9) Uani 1 1 d . . . . .
H80 H 1.0107 0.6814 0.1258 0.029 Uiso 1 1 calc R U . . .
C81 C 0.7945(3) 0.1054(3) 0.44960(15) 0.0225(9) Uani 1 1 d . . . . .
C85 C 0.4186(4) 0.0801(3) 0.35188(17) 0.0279(10) Uani 1 1 d . . . . .
H85 H 0.3733 0.0985 0.3263 0.034 Uiso 1 1 calc R U . . .
C87 C 1.4001(4) 0.3960(3) 0.33312(15) 0.0254(9) Uani 1 1 d . . . . .
H87 H 1.4794 0.4190 0.3366 0.031 Uiso 1 1 calc R U . . .
C89 C 0.7500(4) -0.0496(3) 0.30185(18) 0.0330(11) Uani 1 1 d . . . . .
H89 H 0.6785 -0.0138 0.3025 0.040 Uiso 1 1 calc R U . . .
C91 C 0.7917(4) 0.5917(3) 0.05770(16) 0.0290(10) Uani 1 1 d . . . . .
H91 H 0.8659 0.5850 0.0368 0.035 Uiso 1 1 calc R U . . .
C92 C 1.2907(3) 0.4440(3) 0.33942(15) 0.0226(9) Uani 1 1 d . . . . .
C93 C 0.3664(4) 0.0344(3) 0.39186(17) 0.0297(10) Uani 1 1 d . . . . .
H93 H 0.2859 0.0223 0.3938 0.036 Uiso 1 1 calc R U . . .
C97 C 0.7739(4) 0.6630(3) 0.20148(15) 0.0244(9) Uani 1 1 d . . . . .
H97 H 0.7190 0.6356 0.2270 0.029 Uiso 1 1 calc R U . . .
C99 C 0.6532(4) 0.2325(3) 0.24146(16) 0.0283(10) Uani 1 1 d . . . . .
H99 H 0.5700 0.2157 0.2478 0.034 Uiso 1 1 calc R U . . .
C101 C 1.0701(5) 0.7259(3) -0.0829(2) 0.0446(13) Uani 1 1 d . . . . .
H101 H 1.1408 0.7200 -0.1026 0.053 Uiso 1 1 calc R U . . .
C102 C 0.7138(4) 0.6642(3) 0.05697(16) 0.0261(9) Uani 1 1 d . . . . .
C105 C 0.6791(4) 1.0047(3) 0.09721(18) 0.0358(11) Uani 1 1 d . . . . .
H105 H 0.6185 0.9983 0.1251 0.043 Uiso 1 1 calc R U . . .
C106 C 0.4354(4) 0.0063(3) 0.42956(17) 0.0321(10) Uani 1 1 d . . . . .
H106 H 0.4014 -0.0265 0.4563 0.039 Uiso 1 1 calc R U . . .
C107 C 1.2717(4) 0.7563(3) 0.3288(2) 0.0367(12) Uani 1 1 d . . . . .
H107 H 1.2165 0.7418 0.3577 0.044 Uiso 1 1 calc R U . . .
C108 C 0.8707(4) 0.9336(3) 0.03801(18) 0.0339(11) Uani 1 1 d . . . . .
H108 H 0.9277 0.8857 0.0361 0.041 Uiso 1 1 calc R U . . .
C109 C 0.6172(4) 0.6479(3) 0.09431(16) 0.0302(10) Uani 1 1 d . . . . .
H109 H 0.5496 0.6861 0.1024 0.036 Uiso 1 1 calc R U . . .
C110 C 0.7579(4) 0.7447(3) 0.17747(16) 0.0271(9) Uani 1 1 d . . . . .
H110 H 0.6900 0.7835 0.1836 0.032 Uiso 1 1 calc R U . . .
C111 C 0.9958(4) -0.0477(3) 0.27447(18) 0.0369(12) Uani 1 1 d . . . . .
H111 H 1.0686 -0.0153 0.2651 0.044 Uiso 1 1 calc R U . . .
C112 C 1.0233(4) 0.3794(3) 0.21742(15) 0.0232(9) Uani 1 1 d . . . . .
H112 H 1.0539 0.3254 0.2253 0.028 Uiso 1 1 calc R U . . .
C114 C 0.8510(4) 0.3449(3) 0.34054(16) 0.0258(9) Uani 1 1 d . . . . .
H114 H 0.9076 0.3906 0.3296 0.031 Uiso 1 1 calc R U . . .
C115 C 0.7912(5) 0.1814(3) 0.52694(18) 0.0447(13) Uani 1 1 d . . . . .
H115 H 0.7725 0.2306 0.5455 0.054 Uiso 1 1 calc R U . . .
C121 C 0.8694(4) 0.0377(3) 0.52215(17) 0.0354(11) Uani 1 1 d . . . . .
H121 H 0.9024 -0.0102 0.5373 0.043 Uiso 1 1 calc R U . . .
C126 C 1.2896(4) 0.3569(3) 0.19745(15) 0.0281(10) Uani 1 1 d . . . . .
H126 H 1.2534 0.3023 0.1884 0.034 Uiso 1 1 calc R U . . .
C127 C 0.7637(4) -0.0958(3) 0.3466(2) 0.0339(11) Uani 1 1 d . . . . .
H127 H 0.6997 -0.0855 0.3725 0.041 Uiso 1 1 calc R U . . .
C129 C 0.7445(4) 0.5320(3) 0.09476(17) 0.0328(11) Uani 1 1 d . . . . .
H129 H 0.7804 0.4767 0.1038 0.039 Uiso 1 1 calc R U . . .
C131 C 0.6361(4) 1.0309(3) 0.05340(17) 0.0329(11) Uani 1 1 d . . . . .
H131 H 0.5504 1.0398 0.0554 0.040 Uiso 1 1 calc R U . . .
C134 C 0.9434(4) 0.6146(3) 0.41508(18) 0.0333(11) Uani 1 1 d . . . . .
H134 H 0.9068 0.6333 0.4452 0.040 Uiso 1 1 calc R U . . .
C140 C 1.3228(4) 0.5525(3) 0.42147(17) 0.0293(10) Uani 1 1 d . . . . .
C143 C 1.0690(4) 0.7206(3) -0.03166(19) 0.0385(12) Uani 1 1 d . . . . .
H143 H 1.1393 0.7120 -0.0166 0.046 Uiso 1 1 calc R U . . .
C145 C 1.2400(4) 0.7227(3) 0.28375(19) 0.0363(11) Uani 1 1 d . . . . .
H145 H 1.1675 0.6881 0.2872 0.044 Uiso 1 1 calc R U . . .
C146 C 1.2895(4) 0.4844(4) 0.45373(18) 0.0403(12) Uani 1 1 d . . . . .
H146 H 1.2494 0.4374 0.4419 0.048 Uiso 1 1 calc R U . . .
C147 C 0.8161(4) 0.9493(3) -0.00643(18) 0.0340(11) Uani 1 1 d . . . . .
H147 H 0.8424 0.9100 -0.0335 0.041 Uiso 1 1 calc R U . . .
C148 C 1.4421(5) 0.8529(4) 0.2957(3) 0.068(2) Uani 1 1 d . . . . .
H14A H 1.4992 0.8904 0.3096 0.082 Uiso 1 1 calc R U . . .
H14B H 1.4155 0.8817 0.2662 0.082 Uiso 1 1 calc R U . . .
C151 C 0.7658(5) 0.1787(3) 0.47713(17) 0.0400(12) Uani 1 1 d . . . . .
H151 H 0.7298 0.2258 0.4624 0.048 Uiso 1 1 calc R U . . .
C152 C 0.5663(6) 0.6453(4) -0.0307(2) 0.067(2) Uani 1 1 d . . . . .
H152 H 0.5975 0.6013 -0.0116 0.081 Uiso 1 1 calc R U . . .
C154 C 0.4357(5) 0.6879(5) -0.0910(2) 0.0565(17) Uani 1 1 d . . . . .
H154 H 0.3792 0.6740 -0.1129 0.068 Uiso 1 1 calc R U . . .
C155 C 0.2775(8) 0.1202(5) 0.2262(3) 0.092(3) Uani 1 1 d . . . . .
H15C H 0.2442 0.0965 0.2579 0.110 Uiso 1 1 calc R U . . .
H15D H 0.3150 0.1751 0.2324 0.110 Uiso 1 1 calc R U . . .
C156 C 0.0328(6) 0.2879(5) 0.4595(3) 0.083(2) Uani 1 1 d . . . . .
H15A H -0.0066 0.2589 0.4885 0.099 Uiso 1 1 calc R U . . .
H15B H 0.0225 0.2528 0.4304 0.099 Uiso 1 1 calc R U . . .
C161 C 0.5580(5) 0.7912(3) -0.05553(19) 0.0430(13) Uani 1 1 d . . . . .
H161 H 0.5825 0.8484 -0.0533 0.052 Uiso 1 1 calc R U . . .
C164 C 0.9400(5) -0.1898(3) 0.3194(2) 0.0502(15) Uani 1 1 d . . . . .
H16A H 0.9902 -0.2324 0.3342 0.060 Uiso 1 1 calc R U . . .
H16B H 0.9234 -0.2102 0.2867 0.060 Uiso 1 1 calc R U . . .
C165 C 0.4725(5) 0.7708(4) -0.0881(2) 0.0553(16) Uani 1 1 d . . . . .
H165 H 0.4411 0.8140 -0.1077 0.066 Uiso 1 1 calc R U . . .
C171 C 0.8440(4) 0.1116(4) 0.54899(18) 0.0417(13) Uani 1 1 d . . . . .
H171 H 0.8625 0.1144 0.5821 0.050 Uiso 1 1 calc R U . . .
C174 C 1.2601(5) 0.7683(4) 0.2338(2) 0.0501(14) Uani 1 1 d . . . . .
H17A H 1.2571 0.8304 0.2388 0.060 Uiso 1 1 calc R U . . .
H17B H 1.1966 0.7534 0.2133 0.060 Uiso 1 1 calc R U . . .
C180 C 0.7048(5) 1.0874(3) 0.0150(2) 0.0454(13) Uani 1 1 d . . . . .
H18A H 0.6503 1.1257 -0.0008 0.054 Uiso 1 1 calc R U . . .
H18B H 0.7591 1.1232 0.0317 0.054 Uiso 1 1 calc R U . . .
C182 C 0.1942(8) 0.0625(6) 0.1597(3) 0.096(3) Uani 1 1 d . . . . .
H18Q H 0.1270 0.0243 0.1667 0.116 Uiso 1 1 calc R U . . .
H18W H 0.1934 0.0839 0.1255 0.116 Uiso 1 1 calc R U . . .
C183 C 1.3837(4) 0.6215(3) 0.4397(2) 0.0429(13) Uani 1 1 d . . . . .
H183 H 1.4084 0.6674 0.4185 0.051 Uiso 1 1 calc R U . . .
C185 C 0.8238(4) -0.1828(3) 0.3521(2) 0.0475(14) Uani 1 1 d . . . . .
H18C H 0.7708 -0.2282 0.3432 0.057 Uiso 1 1 calc R U . . .
H18D H 0.8395 -0.1919 0.3869 0.057 Uiso 1 1 calc R U . . .
C189 C 0.7733(5) 1.0358(3) -0.0247(2) 0.0484(14) Uani 1 1 d . . . . .
H18E H 0.8410 1.0697 -0.0379 0.058 Uiso 1 1 calc R U . . .
H18F H 0.7237 1.0264 -0.0519 0.058 Uiso 1 1 calc R U . . .
C192 C 1.3378(5) 0.8402(3) 0.3337(2) 0.0535(16) Uani 1 1 d . . . . .
H19A H 1.2833 0.8881 0.3305 0.064 Uiso 1 1 calc R U . . .
H19B H 1.3656 0.8422 0.3669 0.064 Uiso 1 1 calc R U . . .
C195 C 1.3151(4) 0.4854(4) 0.50315(19) 0.0497(15) Uani 1 1 d . . . . .
H195 H 1.2930 0.4390 0.5244 0.060 Uiso 1 1 calc R U . . .
C196 C 1.0049(4) -0.1057(3) 0.31330(19) 0.0355(11) Uani 1 1 d . . . . .
H196 H 1.0824 -0.1063 0.3270 0.043 Uiso 1 1 calc R U . . .
C197 C 0.8000(5) 1.0223(4) 0.1129(2) 0.0507(14) Uani 1 1 d . . . . .
H19C H 0.8116 0.9875 0.1426 0.061 Uiso 1 1 calc R U . . .
H19D H 0.8042 1.0827 0.1221 0.061 Uiso 1 1 calc R U . . .
C200 C 0.9663(5) 0.7399(4) -0.10502(19) 0.0469(14) Uani 1 1 d . . . . .
H200 H 0.9675 0.7456 -0.1396 0.056 Uiso 1 1 calc R U . . .
C205 C 0.8991(4) 1.0039(3) 0.0742(2) 0.0432(13) Uani 1 1 d . . . . .
H20A H 0.9683 0.9866 0.0909 0.052 Uiso 1 1 calc R U . . .
H20B H 0.9185 1.0569 0.0553 0.052 Uiso 1 1 calc R U . . .
C214 C 0.4800(7) 0.6258(5) -0.0627(3) 0.087(3) Uani 1 1 d . . . . .
H214 H 0.4530 0.5691 -0.0643 0.104 Uiso 1 1 calc R U . . .
C218 C 0.9157(4) -0.0565(4) 0.23269(18) 0.0453(13) Uani 1 1 d . . . . .
H21A H 0.9489 -0.0991 0.2094 0.054 Uiso 1 1 calc R U . . .
H21B H 0.9128 -0.0014 0.2148 0.054 Uiso 1 1 calc R U . . .
C223 C 0.3009(12) 0.0165(7) 0.1658(4) 0.157(5) Uani 1 1 d . . . . .
H22C H 0.3494 0.0155 0.1343 0.189 Uiso 1 1 calc R U . . .
H22D H 0.2836 -0.0428 0.1765 0.189 Uiso 1 1 calc R U . . .
C226 C 0.7901(4) -0.0836(4) 0.25059(19) 0.0446(13) Uani 1 1 d . . . . .
H22A H 0.7364 -0.0625 0.2267 0.054 Uiso 1 1 calc R U . . .
H22B H 0.7856 -0.1464 0.2515 0.054 Uiso 1 1 calc R U . . .
C228 C 1.5018(4) 0.7685(4) 0.2806(3) 0.0542(16) Uani 1 1 d . . . . .
H228 H 1.5849 0.7641 0.2878 0.065 Uiso 1 1 calc R U . . .
C233 C 1.4727(5) 0.7228(4) 0.2403(2) 0.0558(17) Uani 1 1 d . . . . .
H233 H 1.5392 0.6906 0.2240 0.067 Uiso 1 1 calc R U . . .
C236 C 1.4076(5) 0.6219(4) 0.4897(2) 0.0556(17) Uani 1 1 d . . . . .
H236 H 1.4475 0.6686 0.5019 0.067 Uiso 1 1 calc R U . . .
C238 C -0.0224(6) 0.3782(5) 0.4523(3) 0.080(2) Uani 1 1 d . . . . .
H23C H 0.0140 0.4054 0.4225 0.120 Uiso 1 1 calc R U . . .
H23D H -0.0098 0.4133 0.4807 0.120 Uiso 1 1 calc R U . . .
H23E H -0.1057 0.3722 0.4493 0.120 Uiso 1 1 calc R U . . .
C242 C 1.3780(5) 0.7453(4) 0.2058(2) 0.0652(18) Uani 1 1 d . . . . .
H24A H 1.3666 0.6964 0.1844 0.078 Uiso 1 1 calc R U . . .
H24B H 1.4045 0.7941 0.1845 0.078 Uiso 1 1 calc R U . . .
C249 C 0.2132(7) 0.2171(5) 0.4669(4) 0.105(3) Uani 1 1 d . . . . .
H24C H 0.2089 0.1888 0.4351 0.126 Uiso 1 1 calc R U . . .
H24D H 0.1753 0.1799 0.4929 0.126 Uiso 1 1 calc R U . . .
C367 C 0.3404(7) 0.2310(6) 0.4767(5) 0.169(6) Uani 1 1 d . . . . .
H36A H 0.3894 0.1911 0.4574 0.253 Uiso 1 1 calc R U . . .
H36B H 0.3499 0.2215 0.5116 0.253 Uiso 1 1 calc R U . . .
H36C H 0.3630 0.2894 0.4674 0.253 Uiso 1 1 calc R U . . .
C777 C 0.3633(11) 0.0614(7) 0.2038(4) 0.159(5) Uani 1 1 d . . . . .
H77A H 0.3895 0.0205 0.2285 0.191 Uiso 1 1 calc R U . . .
H77B H 0.4313 0.0925 0.1885 0.191 Uiso 1 1 calc R U . . .
Cl19 Cl 1.05795(9) 0.08126(7) 0.36112(4) 0.0298(2) Uani 1 1 d . . . . .
Cl20 Cl 0.50388(11) 0.84983(8) 0.08149(5) 0.0457(3) Uani 1 1 d . . . . .
Cl22 Cl 1.56726(10) 0.57664(8) 0.31627(5) 0.0442(3) Uani 1 1 d . . . . .
Fe8 Fe 1.31522(5) 0.39490(4) 0.26898(2) 0.02190(13) Uani 1 1 d . . . . .
Fe9 Fe 0.77312(5) 0.64900(4) 0.12624(2) 0.02227(13) Uani 1 1 d . . . . .
Fe10 Fe 0.76422(5) 0.26744(4) 0.29442(2) 0.02088(13) Uani 1 1 d . . . . .
P14 P 0.76509(9) 0.09948(7) 0.38382(4) 0.0200(2) Uani 1 1 d . . . . .
P15 P 0.71989(10) 0.75652(7) 0.01468(4) 0.0248(2) Uani 1 1 d . . . . .
P18 P 1.28142(9) 0.55625(7) 0.35741(4) 0.0250(2) Uani 1 1 d . . . . .
Rh2 Rh 0.69202(3) 0.89339(2) 0.04697(2) 0.02600(8) Uani 1 1 d . . . . .
Rh4 Rh 0.88893(3) 0.00516(2) 0.33921(2) 0.02214(8) Uani 1 1 d . . . . .
Rh5 Rh 1.38995(3) 0.65657(2) 0.30793(2) 0.03238(10) Uani 1 1 d . . . . .
O136 O 0.1546(4) 0.2966(3) 0.46604(19) 0.0814(15) Uani 1 1 d . . . . .
O166 O 0.1865(5) 0.1337(4) 0.1934(2) 0.1006(19) Uani 1 1 d . . . . .

loop_
_atom_site_aniso_label
_atom_site_aniso_U_11
_atom_site_aniso_U_22
_atom_site_aniso_U_33
_atom_site_aniso_U_23
_atom_site_aniso_U_13
_atom_site_aniso_U_12
C992 0.061(9) 0.068(10) 0.051(7) -0.004(7) -0.010(6) 0.036(8)
C993 0.086(9) 0.043(7) 0.038(6) -0.009(5) 0.005(5) 0.019(6)
C994 0.038(6) 0.063(7) 0.074(8) 0.006(6) -0.008(5) -0.019(5)
C995 0.027(6) 0.104(11) 0.053(7) -0.008(7) 0.005(5) -0.014(6)
O91A 0.034(2) 0.049(2) 0.067(3) -0.015(2) 0.0081(18) 0.0012(17)
C881 0.032(7) 0.042(9) 0.044(7) -0.007(6) 0.003(6) -0.004(6)
C884 0.039(8) 0.065(11) 0.074(12) -0.013(9) -0.018(8) -0.010(7)
C883 0.040(8) 0.047(9) 0.140(16) 0.005(10) -0.007(9) 0.002(7)
C882 0.050(9) 0.051(9) 0.031(7) -0.004(7) -0.012(6) -0.003(7)
O81B 0.034(2) 0.049(2) 0.067(3) -0.015(2) 0.0081(18) 0.0012(17)
C1 0.020(2) 0.018(2) 0.024(2) -0.0003(16) 0.0005(16) -0.0021(16)
C3 0.039(3) 0.084(5) 0.039(3) -0.024(3) -0.010(2) 0.023(3)
C5 0.021(2) 0.022(2) 0.022(2) -0.0032(17) -0.0051(16) -0.0020(16)
C7 0.022(2) 0.025(2) 0.019(2) -0.0004(17) -0.0004(16) -0.0025(17)
C8 0.020(2) 0.027(2) 0.024(2) 0.0048(18) -0.0024(16) -0.0019(17)
C9 0.027(2) 0.035(3) 0.027(2) -0.009(2) -0.0024(18) -0.0005(19)
C10 0.023(2) 0.032(2) 0.024(2) 0.0059(19) -0.0007(17) 0.0009(18)
C11 0.023(2) 0.023(2) 0.0161(19) -0.0012(16) -0.0030(16) 0.0011(16)
C12 0.019(2) 0.030(2) 0.021(2) 0.0009(18) -0.0040(16) 0.0000(17)
C15 0.027(2) 0.018(2) 0.030(2) 0.0012(17) -0.0042(18) -0.0038(17)
C17 0.024(2) 0.026(2) 0.021(2) 0.0018(17) 0.0007(17) 0.0002(17)
C22 0.021(2) 0.031(2) 0.020(2) 0.0007(18) -0.0010(16) -0.0005(17)
C23 0.024(2) 0.018(2) 0.020(2) 0.0012(16) -0.0039(16) -0.0020(16)
C25 0.023(2) 0.021(2) 0.027(2) -0.0002(18) 0.0012(17) 0.0008(17)
C26 0.023(2) 0.019(2) 0.032(2) 0.0012(18) 0.0011(18) -0.0024(17)
C28 0.041(3) 0.027(2) 0.021(2) 0.0010(18) 0.0001(19) -0.003(2)
C29 0.026(2) 0.027(2) 0.016(2) 0.0029(17) -0.0035(16) 0.0003(17)
C31 0.033(2) 0.020(2) 0.026(2) -0.0002(18) -0.0079(18) -0.0033(18)
C33 0.027(2) 0.025(2) 0.016(2) 0.0020(17) -0.0040(16) -0.0038(17)
C34 0.022(2) 0.023(2) 0.024(2) 0.0002(17) -0.0022(17) -0.0006(17)
C35 0.020(2) 0.025(2) 0.034(2) -0.0009(19) 0.0003(18) 0.0018(17)
C36 0.041(3) 0.044(3) 0.026(2) -0.004(2) -0.001(2) 0.002(2)
C38 0.030(2) 0.023(2) 0.025(2) 0.0001(18) -0.0006(18) -0.0006(18)
C40 0.026(2) 0.030(2) 0.016(2) 0.0017(17) 0.0002(16) 0.0020(18)
C42 0.028(2) 0.022(2) 0.025(2) -0.0007(18) -0.0067(18) 0.0019(17)
C43 0.026(2) 0.031(2) 0.028(2) 0.0037(19) -0.0035(18) 0.0021(18)
C44 0.026(2) 0.029(2) 0.023(2) 0.0046(18) -0.0090(17) -0.0021(18)
C47 0.022(2) 0.041(3) 0.027(2) 0.009(2) -0.0012(18) 0.0091(19)
C48 0.038(3) 0.033(3) 0.030(2) 0.002(2) -0.010(2) -0.012(2)
C49 0.029(2) 0.023(2) 0.028(2) -0.0029(18) 0.0022(18) 0.0017(18)
C53 0.032(2) 0.031(3) 0.030(2) -0.003(2) -0.0022(19) 0.001(2)
C57 0.029(2) 0.026(2) 0.031(2) -0.0053(19) -0.0022(19) 0.0033(18)
C59 0.033(2) 0.027(2) 0.025(2) -0.0017(18) -0.0032(18) 0.0079(19)
C64 0.026(2) 0.022(2) 0.029(2) 0.0043(18) -0.0024(18) -0.0021(17)
C69 0.026(2) 0.043(3) 0.024(2) 0.002(2) 0.0023(18) 0.009(2)
C72 0.025(2) 0.039(3) 0.026(2) 0.001(2) -0.0064(18) -0.0008(19)
C77 0.022(2) 0.042(3) 0.024(2) 0.005(2) 0.0025(17) -0.0022(19)
C80 0.024(2) 0.029(2) 0.021(2) -0.0025(18) -0.0036(17) 0.0007(17)
C81 0.021(2) 0.025(2) 0.022(2) 0.0024(17) -0.0006(16) -0.0033(17)
C85 0.023(2) 0.026(2) 0.035(3) 0.0012(19) -0.0087(19) -0.0009(18)
C87 0.023(2) 0.031(2) 0.023(2) -0.0020(18) -0.0034(17) 0.0038(18)
C89 0.024(2) 0.033(3) 0.043(3) -0.013(2) -0.005(2) -0.0005(19)
C91 0.036(3) 0.029(2) 0.023(2) -0.0091(19) -0.0078(19) 0.0014(19)
C92 0.018(2) 0.024(2) 0.025(2) -0.0024(17) -0.0031(16) 0.0017(16)
C93 0.022(2) 0.029(2) 0.037(3) -0.005(2) 0.0007(19) -0.0033(18)
C97 0.024(2) 0.028(2) 0.021(2) -0.0024(18) -0.0021(17) 0.0017(17)
C99 0.026(2) 0.035(3) 0.024(2) 0.0072(19) -0.0059(18) -0.0067(19)
C101 0.036(3) 0.051(3) 0.045(3) -0.011(3) 0.009(2) -0.001(2)
C102 0.027(2) 0.027(2) 0.025(2) -0.0031(18) -0.0085(18) -0.0025(18)
C105 0.039(3) 0.036(3) 0.032(3) -0.009(2) 0.001(2) 0.007(2)
C106 0.030(2) 0.039(3) 0.028(2) 0.003(2) 0.0004(19) -0.007(2)
C107 0.022(2) 0.026(2) 0.061(3) -0.009(2) 0.006(2) -0.0038(19)
C108 0.025(2) 0.033(3) 0.043(3) -0.004(2) 0.003(2) -0.0032(19)
C109 0.028(2) 0.033(3) 0.032(2) -0.002(2) -0.0098(19) -0.0050(19)
C110 0.030(2) 0.023(2) 0.029(2) -0.0052(18) -0.0055(18) 0.0041(18)
C111 0.026(2) 0.050(3) 0.034(3) -0.011(2) 0.001(2) 0.002(2)
C112 0.024(2) 0.025(2) 0.021(2) 0.0017(17) -0.0047(16) 0.0061(17)
C114 0.024(2) 0.026(2) 0.028(2) 0.0021(18) -0.0094(18) -0.0055(18)
C115 0.072(4) 0.036(3) 0.026(3) -0.005(2) -0.004(2) -0.005(3)
C121 0.023(2) 0.058(3) 0.026(2) 0.014(2) -0.0026(18) 0.007(2)
C126 0.029(2) 0.034(3) 0.022(2) -0.0041(19) -0.0040(18) 0.0054(19)
C127 0.024(2) 0.022(2) 0.056(3) -0.005(2) -0.002(2) 0.0013(18)
C129 0.049(3) 0.022(2) 0.029(2) -0.0051(19) -0.012(2) 0.002(2)
C131 0.035(3) 0.025(2) 0.038(3) -0.003(2) 0.003(2) 0.007(2)
C134 0.024(2) 0.043(3) 0.033(3) -0.009(2) 0.0030(19) 0.004(2)
C140 0.017(2) 0.038(3) 0.033(2) -0.011(2) -0.0043(18) 0.0062(19)
C143 0.031(3) 0.042(3) 0.044(3) -0.004(2) -0.006(2) 0.005(2)
C145 0.024(2) 0.027(2) 0.056(3) 0.006(2) 0.007(2) -0.0021(19)
C146 0.032(3) 0.054(3) 0.036(3) -0.011(2) -0.004(2) -0.005(2)
C147 0.036(3) 0.032(3) 0.032(3) 0.000(2) 0.006(2) -0.002(2)
C148 0.036(3) 0.036(3) 0.129(6) -0.008(4) 0.017(4) -0.012(2)
C151 0.059(3) 0.035(3) 0.027(3) 0.001(2) -0.010(2) 0.002(2)
C152 0.100(5) 0.051(4) 0.057(4) 0.012(3) -0.048(4) -0.035(4)
C154 0.039(3) 0.094(5) 0.038(3) -0.017(3) -0.007(2) -0.013(3)
C155 0.162(8) 0.055(4) 0.067(5) -0.010(4) -0.056(5) 0.031(5)
C156 0.069(5) 0.096(6) 0.084(5) -0.005(5) -0.011(4) -0.019(4)
C161 0.047(3) 0.036(3) 0.047(3) -0.009(2) -0.016(2) 0.009(2)
C164 0.039(3) 0.032(3) 0.079(4) -0.003(3) 0.000(3) 0.012(2)
C165 0.056(4) 0.071(4) 0.043(3) -0.014(3) -0.024(3) 0.026(3)
C171 0.035(3) 0.067(4) 0.023(2) 0.003(2) -0.004(2) -0.012(3)
C174 0.041(3) 0.042(3) 0.065(4) 0.012(3) 0.009(3) 0.000(2)
C180 0.052(3) 0.036(3) 0.046(3) 0.011(2) 0.002(3) 0.010(2)
C182 0.116(7) 0.117(7) 0.060(5) -0.016(5) -0.029(5) -0.022(6)
C183 0.034(3) 0.040(3) 0.057(3) -0.012(3) -0.020(2) 0.004(2)
C185 0.036(3) 0.026(3) 0.079(4) 0.006(3) 0.004(3) 0.006(2)
C189 0.053(3) 0.045(3) 0.046(3) 0.012(3) 0.007(3) 0.000(3)
C192 0.033(3) 0.032(3) 0.093(5) -0.014(3) 0.009(3) -0.007(2)
C195 0.034(3) 0.084(4) 0.031(3) -0.001(3) -0.002(2) -0.001(3)
C196 0.023(2) 0.035(3) 0.048(3) -0.011(2) 0.000(2) 0.007(2)
C197 0.059(4) 0.049(3) 0.046(3) -0.017(3) -0.017(3) 0.002(3)
C200 0.048(3) 0.063(4) 0.030(3) -0.007(3) 0.001(2) 0.007(3)
C205 0.035(3) 0.043(3) 0.053(3) -0.010(3) -0.007(2) -0.008(2)
C214 0.123(7) 0.083(5) 0.062(4) 0.017(4) -0.049(4) -0.061(5)
C218 0.043(3) 0.062(4) 0.031(3) -0.015(3) 0.000(2) 0.002(3)
C223 0.262(15) 0.118(8) 0.103(8) -0.053(7) -0.078(9) 0.101(9)
C226 0.041(3) 0.048(3) 0.047(3) -0.022(3) -0.010(2) 0.003(2)
C228 0.020(2) 0.038(3) 0.101(5) 0.005(3) 0.016(3) -0.006(2)
C233 0.034(3) 0.050(4) 0.078(4) 0.019(3) 0.026(3) 0.004(3)
C236 0.051(3) 0.052(4) 0.069(4) -0.029(3) -0.036(3) 0.015(3)
C238 0.075(5) 0.101(6) 0.063(5) -0.004(4) -0.002(4) 0.001(4)
C242 0.066(4) 0.058(4) 0.066(4) 0.024(3) 0.023(3) 0.006(3)
C249 0.096(6) 0.048(4) 0.181(9) -0.052(5) -0.060(6) 0.021(4)
C367 0.072(6) 0.095(7) 0.352(18) -0.126(9) -0.072(8) 0.025(5)
C777 0.209(12) 0.152(10) 0.130(9) -0.072(8) -0.091(9) 0.100(9)
Cl19 0.0213(5) 0.0342(6) 0.0346(6) -0.0039(5) -0.0074(4) 0.0007(4)
Cl20 0.0323(6) 0.0371(7) 0.0644(9) 0.0021(6) 0.0153(6) 0.0000(5)
Cl22 0.0219(6) 0.0386(7) 0.0710(9) 0.0006(6) 0.0030(6) 0.0002(5)
Fe8 0.0189(3) 0.0239(3) 0.0229(3) -0.0005(2) -0.0018(2) 0.0028(2)
Fe9 0.0240(3) 0.0207(3) 0.0227(3) -0.0017(2) -0.0054(2) 0.0007(2)
Fe10 0.0207(3) 0.0206(3) 0.0213(3) 0.0039(2) -0.0025(2) -0.0005(2)
P14 0.0186(5) 0.0212(5) 0.0203(5) 0.0035(4) -0.0033(4) -0.0005(4)
P15 0.0226(6) 0.0275(6) 0.0247(6) -0.0008(5) -0.0040(4) 0.0000(4)
P18 0.0194(5) 0.0242(6) 0.0313(6) -0.0040(5) 0.0000(4) -0.0010(4)
Rh2 0.02468(18) 0.02567(18) 0.02725(18) -0.00018(14) 0.00041(14) 0.00044(14)
Rh4 0.02030(16) 0.02275(17) 0.02370(17) -0.00012(13) -0.00388(13) 0.00144(13)
Rh5 0.02122(18) 0.02518(19) 0.0491(2) -0.00283(17) 0.00791(16) -0.00185(14)
O136 0.062(3) 0.084(4) 0.099(4) -0.021(3) -0.006(3) -0.012(3)
O166 0.122(5) 0.103(4) 0.083(4) -0.027(3) -0.048(3) 0.045(4)

_geom_special_details            
; 
 All esds (except the esd in the dihedral angle between two l.s. planes) 
 are estimated using the full covariance matrix.  The cell esds are taken 
 into account individually in the estimation of esds in distances, angles 
 and torsion angles; correlations between esds in cell parameters are only 
 used when they are defined by crystal symmetry.  An approximate (isotropic) 
 treatment of cell esds is used for estimating esds involving l.s. planes. 
;

loop_
_geom_bond_atom_site_label_1
_geom_bond_atom_site_label_2
_geom_bond_distance
_geom_bond_site_symmetry_2
_geom_bond_publ_flag
C992 O91A 1.457(13) . ?
C992 C993 1.515(19) . ?
C992 H992 0.9700 . ?
C992 H991 0.9700 . ?
C993 H993 0.9600 . ?
C993 H994 0.9600 . ?
C993 H995 0.9600 . ?
C994 C995 1.500(17) . ?
C994 H880 0.9600 . ?
C994 H881 0.9600 . ?
C994 H882 0.9600 . ?
C995 O91A 1.402(12) . ?
C995 H5A 0.9700 . ?
C995 H5B 0.9700 . ?
C881 O81B 1.416(14) . ?
C881 C882 1.47(2) . ?
C881 H1A 0.9700 . ?
C881 H1B 0.9700 . ?
C884 O81B 1.417(15) . ?
C884 C883 1.48(2) . ?
C884 H4A 0.9700 . ?
C884 H4B 0.9700 . ?
C883 C882 1.50(2) . ?
C883 H3A 0.9700 . ?
C883 H3B 0.9700 . ?
C882 H2A 0.9700 . ?
C882 H2B 0.9700 . ?
C1 C64 1.388(6) . ?
C1 C43 1.394(6) . ?
C1 P14 1.832(4) . ?
C3 C236 1.361(9) . ?
C3 C195 1.365(8) . ?
C3 H3 0.9300 . ?
C5 C80 1.423(6) . ?
C5 C97 1.429(5) . ?
C5 C11 1.483(6) . ?
C5 Fe9 2.040(4) . ?
C7 C42 1.421(6) . ?
C7 C23 1.434(5) . ?
C7 Fe10 2.052(4) . ?
C7 H7 0.9800 . ?
C8 C114 1.410(6) . ?
C8 C23 1.436(5) . ?
C8 Fe10 2.028(4) . ?
C8 H8 0.9800 . ?
C9 C134 1.387(6) . ?
C9 C26 1.396(6) . ?
C9 H9 0.9300 . ?
C10 C22 1.417(6) . ?
C10 C77 1.426(6) . ?
C10 Fe8 2.039(4) . ?
C10 H10 0.9800 . ?
C11 C12 1.393(6) . ?
C11 C17 1.394(5) . ?
C12 C29 1.389(6) . ?
C12 H12 0.9300 . ?
C15 C25 1.375(6) . ?
C15 C35 1.380(6) . ?
C15 H15 0.9300 . ?
C17 C40 1.394(6) . ?
C17 H17 0.9300 . ?
C22 C126 1.423(6) . ?
C22 C40 1.478(6) . ?
C22 Fe8 2.058(4) . ?
C23 P14 1.801(4) . ?
C23 Fe10 2.043(4) . ?
C25 C26 1.393(6) . ?
C25 H25 0.9300 . ?
C26 P18 1.835(4) . ?
C28 C49 1.414(6) . ?
C28 C99 1.426(6) . ?
C28 Fe10 2.054(4) . ?
C28 H28 0.9800 . ?
C29 C112 1.393(5) . ?
C29 C33 1.476(6) . ?
C31 C80 1.417(6) . ?
C31 C110 1.417(6) . ?
C31 Fe9 2.041(4) . ?
C31 H31 0.9800 . ?
C33 C44 1.419(6) . ?
C33 C49 1.430(6) . ?
C33 Fe10 2.035(4) . ?
C34 C38 1.415(6) . ?
C34 C92 1.424(6) . ?
C34 Fe8 2.053(4) . ?
C34 H34 0.9800 . ?
C35 C134 1.377(6) . ?
C35 H35 0.9300 . ?
C36 C200 1.391(7) . ?
C36 C57 1.392(6) . ?
C36 H36 0.9300 . ?
C38 C59 1.418(6) . ?
C38 Fe8 2.057(4) . ?
C38 H38 0.9800 . ?
C40 C112 1.388(6) . ?
C42 C114 1.412(6) . ?
C42 Fe10 2.052(4) . ?
C42 H42 0.9800 . ?
C43 C106 1.373(6) . ?
C43 H43 0.9300 . ?
C44 C99 1.419(6) . ?
C44 Fe10 2.033(4) . ?
C44 H44 0.9800 . ?
C47 C81 1.382(6) . ?
C47 C121 1.386(6) . ?
C47 H47 0.9300 . ?
C48 C129 1.410(7) . ?
C48 C109 1.413(6) . ?
C48 Fe9 2.037(4) . ?
C48 H48 0.9800 . ?
C49 Fe10 2.037(4) . ?
C49 H49 0.9800 . ?
C53 C143 1.383(6) . ?
C53 C57 1.384(6) . ?
C53 H53 0.9300 . ?
C57 P15 1.830(4) . ?
C59 C87 1.419(6) . ?
C59 Fe8 2.050(4) . ?
C59 H59 0.9800 . ?
C64 C85 1.388(6) . ?
C64 H64 0.9300 . ?
C69 C126 1.412(6) . ?
C69 C77 1.422(7) . ?
C69 Fe8 2.050(4) . ?
C69 H69 0.9800 . ?
C72 C161 1.361(6) . ?
C72 C152 1.370(7) . ?
C72 P15 1.831(4) . ?
C77 Fe8 2.035(4) . ?
C77 H77 0.9800 . ?
C80 Fe9 2.051(4) . ?
C80 H80 0.9800 . ?
C81 C151 1.385(6) . ?
C81 P14 1.825(4) . ?
C85 C93 1.369(6) . ?
C85 H85 0.9300 . ?
C87 C92 1.444(5) . ?
C87 Fe8 2.037(4) . ?
C87 H87 0.9800 . ?
C89 C127 1.404(7) . ?
C89 C226 1.515(6) . ?
C89 Rh4 2.118(4) . ?
C89 H89 0.9800 . ?
C91 C129 1.419(6) . ?
C91 C102 1.425(6) . ?
C91 Fe9 2.048(4) . ?
C91 H91 0.9800 . ?
C92 P18 1.806(4) . ?
C92 Fe8 2.045(4) . ?
C93 C106 1.390(6) . ?
C93 H93 0.9300 . ?
C97 C110 1.424(6) . ?
C97 Fe9 2.034(4) . ?
C97 H97 0.9800 . ?
C99 Fe10 2.051(4) . ?
C99 H99 0.9800 . ?
C101 C143 1.374(7) . ?
C101 C200 1.375(7) . ?
C101 H101 0.9300 . ?
C102 C109 1.445(6) . ?
C102 P15 1.803(5) . ?
C102 Fe9 2.035(4) . ?
C105 C131 1.362(6) . ?
C105 C197 1.494(7) . ?
C105 Rh2 2.197(4) . ?
C105 H105 0.9800 . ?
C106 H106 0.9300 . ?
C107 C145 1.396(7) . ?
C107 C192 1.511(6) . ?
C107 Rh5 2.093(4) . ?
C107 H107 0.9800 . ?
C108 C147 1.403(7) . ?
C108 C205 1.519(7) . ?
C108 Rh2 2.117(4) . ?
C108 H108 0.9800 . ?
C109 Fe9 2.026(4) . ?
C109 H109 0.9800 . ?
C110 Fe9 2.031(4) . ?
C110 H110 0.9800 . ?
C111 C196 1.371(7) . ?
C111 C218 1.506(7) . ?
C111 Rh4 2.205(4) . ?
C111 H111 0.9800 . ?
C112 H112 0.9300 . ?
C114 Fe10 2.043(4) . ?
C114 H114 0.9800 . ?
C115 C171 1.379(7) . ?
C115 C151 1.390(6) . ?
C115 H115 0.9300 . ?
C121 C171 1.375(7) . ?
C121 H121 0.9300 . ?
C126 Fe8 2.058(4) . ?
C126 H126 0.9800 . ?
C127 C185 1.515(6) . ?
C127 Rh4 2.107(4) . ?
C127 H127 0.9800 . ?
C129 Fe9 2.042(4) . ?
C129 H129 0.9800 . ?
C131 C180 1.509(7) . ?
C131 Rh2 2.217(4) . ?
C131 H131 0.9800 . ?
C134 H134 0.9300 . ?
C140 C146 1.384(7) . ?
C140 C183 1.387(6) . ?
C140 P18 1.817(5) . ?
C143 H143 0.9300 . ?
C145 C174 1.504(7) . ?
C145 Rh5 2.122(5) . ?
C145 H145 0.9800 . ?
C146 C195 1.379(7) . ?
C146 H146 0.9300 . ?
C147 C189 1.507(7) . ?
C147 Rh2 2.104(4) . ?
C147 H147 0.9800 . ?
C148 C192 1.510(8) . ?
C148 C228 1.513(7) . ?
C148 H14A 0.9700 . ?
C148 H14B 0.9700 . ?
C151 H151 0.9300 . ?
C152 C214 1.388(8) . ?
C152 H152 0.9300 . ?
C154 C214 1.336(9) . ?
C154 C165 1.352(8) . ?
C154 H154 0.9300 . ?
C155 O166 1.422(8) . ?
C155 C777 1.433(11) . ?
C155 H15C 0.9700 . ?
C155 H15D 0.9700 . ?
C156 O136 1.414(8) . ?
C156 C238 1.542(10) . ?
C156 H15A 0.9700 . ?
C156 H15B 0.9700 . ?
C161 C165 1.395(7) . ?
C161 H161 0.9300 . ?
C164 C196 1.493(7) . ?
C164 C185 1.529(7) . ?
C164 H16A 0.9700 . ?
C164 H16B 0.9700 . ?
C165 H165 0.9300 . ?
C171 H171 0.9300 . ?
C174 C242 1.526(7) . ?
C174 H17A 0.9700 . ?
C174 H17B 0.9700 . ?
C180 C189 1.505(7) . ?
C180 H18A 0.9700 . ?
C180 H18B 0.9700 . ?
C182 C223 1.421(12) . ?
C182 O166 1.431(9) . ?
C182 H18Q 0.9700 . ?
C182 H18W 0.9700 . ?
C183 C236 1.389(8) . ?
C183 H183 0.9300 . ?
C185 H18C 0.9700 . ?
C185 H18D 0.9700 . ?
C189 H18E 0.9700 . ?
C189 H18F 0.9700 . ?
C192 H19A 0.9700 . ?
C192 H19B 0.9700 . ?
C195 H195 0.9300 . ?
C196 Rh4 2.241(4) . ?
C196 H196 0.9800 . ?
C197 C205 1.500(7) . ?
C197 H19C 0.9700 . ?
C197 H19D 0.9700 . ?
C200 H200 0.9300 . ?
C205 H20A 0.9700 . ?
C205 H20B 0.9700 . ?
C214 H214 0.9300 . ?
C218 C226 1.525(7) . ?
C218 H21A 0.9700 . ?
C218 H21B 0.9700 . ?
C223 C777 1.470(13) . ?
C223 H22C 0.9700 . ?
C223 H22D 0.9700 . ?
C226 H22A 0.9700 . ?
C226 H22B 0.9700 . ?
C228 C233 1.363(9) . ?
C228 Rh5 2.225(5) . ?
C228 H228 0.9800 . ?
C233 C242 1.509(9) . ?
C233 Rh5 2.211(5) . ?
C233 H233 0.9800 . ?
C236 H236 0.9300 . ?
C238 H23C 0.9600 . ?
C238 H23D 0.9600 . ?
C238 H23E 0.9600 . ?
C242 H24A 0.9700 . ?
C242 H24B 0.9700 . ?
C249 O136 1.394(8) . ?
C249 C367 1.504(10) . ?
C249 H24C 0.9700 . ?
C249 H24D 0.9700 . ?
C367 H36A 0.9600 . ?
C367 H36B 0.9600 . ?
C367 H36C 0.9600 . ?
C777 H77A 0.9700 . ?
C777 H77B 0.9700 . ?
Cl19 Rh4 2.3696(11) . ?
Cl20 Rh2 2.3545(12) . ?
Cl22 Rh5 2.3815(12) . ?
P14 Rh4 2.3035(11) . ?
P15 Rh2 2.3066(12) . ?
P18 Rh5 2.3143(12) . ?

loop_
_geom_angle_atom_site_label_1
_geom_angle_atom_site_label_2
_geom_angle_atom_site_label_3
_geom_angle
_geom_angle_site_symmetry_1
_geom_angle_site_symmetry_3
_geom_angle_publ_flag
O91A C992 C993 106.5(10) . . ?
O91A C992 H992 110.4 . . ?
C993 C992 H992 110.4 . . ?
O91A C992 H991 110.4 . . ?
C993 C992 H991 110.4 . . ?
H992 C992 H991 108.6 . . ?
C992 C993 H993 109.5 . . ?
C992 C993 H994 109.5 . . ?
H993 C993 H994 109.5 . . ?
C992 C993 H995 109.5 . . ?
H993 C993 H995 109.5 . . ?
H994 C993 H995 109.5 . . ?
C995 C994 H880 109.5 . . ?
C995 C994 H881 109.5 . . ?
H880 C994 H881 109.5 . . ?
C995 C994 H882 109.5 . . ?
H880 C994 H882 109.5 . . ?
H881 C994 H882 109.5 . . ?
O91A C995 C994 106.6(8) . . ?
O91A C995 H5A 110.4 . . ?
C994 C995 H5A 110.4 . . ?
O91A C995 H5B 110.4 . . ?
C994 C995 H5B 110.4 . . ?
H5A C995 H5B 108.6 . . ?
C995 O91A C992 109.8(9) . . ?
O81B C881 C882 102.6(11) . . ?
O81B C881 H1A 111.3 . . ?
C882 C881 H1A 111.3 . . ?
O81B C881 H1B 111.3 . . ?
C882 C881 H1B 111.3 . . ?
H1A C881 H1B 109.2 . . ?
O81B C884 C883 99.7(11) . . ?
O81B C884 H4A 111.8 . . ?
C883 C884 H4A 111.8 . . ?
O81B C884 H4B 111.8 . . ?
C883 C884 H4B 111.8 . . ?
H4A C884 H4B 109.6 . . ?
C884 C883 C882 107.5(12) . . ?
C884 C883 H3A 110.2 . . ?
C882 C883 H3A 110.2 . . ?
C884 C883 H3B 110.2 . . ?
C882 C883 H3B 110.2 . . ?
H3A C883 H3B 108.5 . . ?
C881 C882 C883 104.8(14) . . ?
C881 C882 H2A 110.8 . . ?
C883 C882 H2A 110.8 . . ?
C881 C882 H2B 110.8 . . ?
C883 C882 H2B 110.8 . . ?
H2A C882 H2B 108.9 . . ?
C881 O81B C884 110.2(9) . . ?
C64 C1 C43 118.2(4) . . ?
C64 C1 P14 120.6(3) . . ?
C43 C1 P14 121.1(3) . . ?
C236 C3 C195 120.3(5) . . ?
C236 C3 H3 119.9 . . ?
C195 C3 H3 119.9 . . ?
C80 C5 C97 107.6(4) . . ?
C80 C5 C11 126.7(4) . . ?
C97 C5 C11 125.6(4) . . ?
C80 C5 Fe9 70.1(2) . . ?
C97 C5 Fe9 69.2(2) . . ?
C11 C5 Fe9 124.3(3) . . ?
C42 C7 C23 108.4(4) . . ?
C42 C7 Fe10 69.7(2) . . ?
C23 C7 Fe10 69.2(2) . . ?
C42 C7 H7 125.8 . . ?
C23 C7 H7 125.8 . . ?
Fe10 C7 H7 125.8 . . ?
C114 C8 C23 108.3(4) . . ?
C114 C8 Fe10 70.3(2) . . ?
C23 C8 Fe10 69.9(2) . . ?
C114 C8 H8 125.9 . . ?
C23 C8 H8 125.9 . . ?
Fe10 C8 H8 125.9 . . ?
C134 C9 C26 120.5(4) . . ?
C134 C9 H9 119.8 . . ?
C26 C9 H9 119.8 . . ?
C22 C10 C77 108.2(4) . . ?
C22 C10 Fe8 70.5(2) . . ?
C77 C10 Fe8 69.3(2) . . ?
C22 C10 H10 125.9 . . ?
C77 C10 H10 125.9 . . ?
Fe8 C10 H10 125.9 . . ?
C12 C11 C17 119.2(4) . . ?
C12 C11 C5 120.7(4) . . ?
C17 C11 C5 120.1(4) . . ?
C29 C12 C11 121.3(4) . . ?
C29 C12 H12 119.4 . . ?
C11 C12 H12 119.4 . . ?
C25 C15 C35 120.3(4) . . ?
C25 C15 H15 119.9 . . ?
C35 C15 H15 119.9 . . ?
C40 C17 C11 120.2(4) . . ?
C40 C17 H17 119.9 . . ?
C11 C17 H17 119.9 . . ?
C10 C22 C126 107.6(4) . . ?
C10 C22 C40 127.2(4) . . ?
C126 C22 C40 125.2(4) . . ?
C10 C22 Fe8 69.1(2) . . ?
C126 C22 Fe8 69.8(2) . . ?
C40 C22 Fe8 126.5(3) . . ?
C7 C23 C8 106.7(3) . . ?
C7 C23 P14 128.8(3) . . ?
C8 C23 P14 124.2(3) . . ?
C7 C23 Fe10 69.9(2) . . ?
C8 C23 Fe10 68.8(2) . . ?
P14 C23 Fe10 131.2(2) . . ?
C15 C25 C26 121.3(4) . . ?
C15 C25 H25 119.3 . . ?
C26 C25 H25 119.3 . . ?
C25 C26 C9 117.8(4) . . ?
C25 C26 P18 120.0(3) . . ?
C9 C26 P18 122.1(3) . . ?
C49 C28 C99 107.8(4) . . ?
C49 C28 Fe10 69.1(2) . . ?
C99 C28 Fe10 69.6(2) . . ?
C49 C28 H28 126.1 . . ?
C99 C28 H28 126.1 . . ?
Fe10 C28 H28 126.1 . . ?
C12 C29 C112 118.7(4) . . ?
C12 C29 C33 120.7(4) . . ?
C112 C29 C33 120.6(4) . . ?
C80 C31 C110 108.3(4) . . ?
C80 C31 Fe9 70.1(2) . . ?
C110 C31 Fe9 69.3(2) . . ?
C80 C31 H31 125.8 . . ?
C110 C31 H31 125.8 . . ?
Fe9 C31 H31 125.8 . . ?
C44 C33 C49 107.3(4) . . ?
C44 C33 C29 126.3(4) . . ?
C49 C33 C29 126.4(4) . . ?
C44 C33 Fe10 69.5(2) . . ?
C49 C33 Fe10 69.5(2) . . ?
C29 C33 Fe10 124.6(3) . . ?
C38 C34 C92 109.0(4) . . ?
C38 C34 Fe8 70.0(2) . . ?
C92 C34 Fe8 69.4(2) . . ?
C38 C34 H34 125.5 . . ?
C92 C34 H34 125.5 . . ?
Fe8 C34 H34 125.5 . . ?
C134 C35 C15 119.5(4) . . ?
C134 C35 H35 120.3 . . ?
C15 C35 H35 120.3 . . ?
C200 C36 C57 119.9(5) . . ?
C200 C36 H36 120.0 . . ?
C57 C36 H36 120.0 . . ?
C34 C38 C59 107.9(4) . . ?
C34 C38 Fe8 69.7(2) . . ?
C59 C38 Fe8 69.5(2) . . ?
C34 C38 H38 126.0 . . ?
C59 C38 H38 126.0 . . ?
Fe8 C38 H38 126.0 . . ?
C112 C40 C17 119.6(4) . . ?
C112 C40 C22 119.8(4) . . ?
C17 C40 C22 120.7(4) . . ?
C114 C42 C7 107.9(4) . . ?
C114 C42 Fe10 69.5(2) . . ?
C7 C42 Fe10 69.8(2) . . ?
C114 C42 H42 126.1 . . ?
C7 C42 H42 126.1 . . ?
Fe10 C42 H42 126.1 . . ?
C106 C43 C1 120.9(4) . . ?
C106 C43 H43 119.5 . . ?
C1 C43 H43 119.5 . . ?
C33 C44 C99 108.6(4) . . ?
C33 C44 Fe10 69.7(2) . . ?
C99 C44 Fe10 70.4(2) . . ?
C33 C44 H44 125.7 . . ?
C99 C44 H44 125.7 . . ?
Fe10 C44 H44 125.7 . . ?
C81 C47 C121 120.7(4) . . ?
C81 C47 H47 119.6 . . ?
C121 C47 H47 119.6 . . ?
C129 C48 C109 108.9(4) . . ?
C129 C48 Fe9 70.0(3) . . ?
C109 C48 Fe9 69.2(3) . . ?
C129 C48 H48 125.6 . . ?
C109 C48 H48 125.6 . . ?
Fe9 C48 H48 125.6 . . ?
C28 C49 C33 108.5(4) . . ?
C28 C49 Fe10 70.4(2) . . ?
C33 C49 Fe10 69.4(2) . . ?
C28 C49 H49 125.7 . . ?
C33 C49 H49 125.7 . . ?
Fe10 C49 H49 125.7 . . ?
C143 C53 C57 121.0(4) . . ?
C143 C53 H53 119.5 . . ?
C57 C53 H53 119.5 . . ?
C53 C57 C36 118.7(4) . . ?
C53 C57 P15 120.8(3) . . ?
C36 C57 P15 120.3(3) . . ?
C38 C59 C87 108.5(4) . . ?
C38 C59 Fe8 70.1(2) . . ?
C87 C59 Fe8 69.2(2) . . ?
C38 C59 H59 125.8 . . ?
C87 C59 H59 125.8 . . ?
Fe8 C59 H59 125.8 . . ?
C85 C64 C1 120.5(4) . . ?
C85 C64 H64 119.8 . . ?
C1 C64 H64 119.8 . . ?
C126 C69 C77 107.9(4) . . ?
C126 C69 Fe8 70.2(2) . . ?
C77 C69 Fe8 69.0(2) . . ?
C126 C69 H69 126.0 . . ?
C77 C69 H69 126.0 . . ?
Fe8 C69 H69 126.0 . . ?
C161 C72 C152 117.8(5) . . ?
C161 C72 P15 120.3(4) . . ?
C152 C72 P15 121.9(4) . . ?
C69 C77 C10 107.8(4) . . ?
C69 C77 Fe8 70.2(2) . . ?
C10 C77 Fe8 69.7(2) . . ?
C69 C77 H77 126.1 . . ?
C10 C77 H77 126.1 . . ?
Fe8 C77 H77 126.1 . . ?
C31 C80 C5 108.2(4) . . ?
C31 C80 Fe9 69.3(2) . . ?
C5 C80 Fe9 69.2(2) . . ?
C31 C80 H80 125.9 . . ?
C5 C80 H80 125.9 . . ?
Fe9 C80 H80 125.9 . . ?
C47 C81 C151 119.6(4) . . ?
C47 C81 P14 119.3(3) . . ?
C151 C81 P14 121.1(3) . . ?
C93 C85 C64 120.9(4) . . ?
C93 C85 H85 119.6 . . ?
C64 C85 H85 119.6 . . ?
C59 C87 C92 107.8(4) . . ?
C59 C87 Fe8 70.2(2) . . ?
C92 C87 Fe8 69.6(2) . . ?
C59 C87 H87 126.1 . . ?
C92 C87 H87 126.1 . . ?
Fe8 C87 H87 126.1 . . ?
C127 C89 C226 123.5(4) . . ?
C127 C89 Rh4 70.2(3) . . ?
C226 C89 Rh4 113.3(3) . . ?
C127 C89 H89 114.1 . . ?
C226 C89 H89 114.1 . . ?
Rh4 C89 H89 114.1 . . ?
C129 C91 C102 108.0(4) . . ?
C129 C91 Fe9 69.5(2) . . ?
C102 C91 Fe9 69.1(2) . . ?
C129 C91 H91 126.0 . . ?
C102 C91 H91 126.0 . . ?
Fe9 C91 H91 126.0 . . ?
C34 C92 C87 106.8(4) . . ?
C34 C92 P18 129.3(3) . . ?
C87 C92 P18 123.8(3) . . ?
C34 C92 Fe8 70.0(2) . . ?
C87 C92 Fe8 69.0(2) . . ?
P18 C92 Fe8 128.2(2) . . ?
C85 C93 C106 119.0(4) . . ?
C85 C93 H93 120.5 . . ?
C106 C93 H93 120.5 . . ?
C110 C97 C5 107.9(4) . . ?
C110 C97 Fe9 69.4(2) . . ?
C5 C97 Fe9 69.7(2) . . ?
C110 C97 H97 126.0 . . ?
C5 C97 H97 126.0 . . ?
Fe9 C97 H97 126.0 . . ?
C44 C99 C28 107.9(4) . . ?
C44 C99 Fe10 69.0(2) . . ?
C28 C99 Fe10 69.8(2) . . ?
C44 C99 H99 126.1 . . ?
C28 C99 H99 126.1 . . ?
Fe10 C99 H99 126.1 . . ?
C143 C101 C200 119.8(5) . . ?
C143 C101 H101 120.1 . . ?
C200 C101 H101 120.1 . . ?
C91 C102 C109 107.4(4) . . ?
C91 C102 P15 128.7(3) . . ?
C109 C102 P15 123.6(3) . . ?
C91 C102 Fe9 70.0(2) . . ?
C109 C102 Fe9 68.8(2) . . ?
P15 C102 Fe9 130.7(2) . . ?
C131 C105 C197 126.2(5) . . ?
C131 C105 Rh2 72.8(3) . . ?
C197 C105 Rh2 107.7(3) . . ?
C131 C105 H105 114.0 . . ?
C197 C105 H105 114.0 . . ?
Rh2 C105 H105 114.0 . . ?
C43 C106 C93 120.5(4) . . ?
C43 C106 H106 119.8 . . ?
C93 C106 H106 119.8 . . ?
C145 C107 C192 124.7(5) . . ?
C145 C107 Rh5 71.8(3) . . ?
C192 C107 Rh5 110.1(3) . . ?
C145 C107 H107 114.1 . . ?
C192 C107 H107 114.1 . . ?
Rh5 C107 H107 114.1 . . ?
C147 C108 C205 123.9(4) . . ?
C147 C108 Rh2 70.1(3) . . ?
C205 C108 Rh2 112.9(3) . . ?
C147 C108 H108 114.1 . . ?
C205 C108 H108 114.1 . . ?
Rh2 C108 H108 114.1 . . ?
C48 C109 C102 107.4(4) . . ?
C48 C109 Fe9 70.1(3) . . ?
C102 C109 Fe9 69.5(2) . . ?
C48 C109 H109 126.3 . . ?
C102 C109 H109 126.3 . . ?
Fe9 C109 H109 126.3 . . ?
C31 C110 C97 107.9(4) . . ?
C31 C110 Fe9 70.0(2) . . ?
C97 C110 Fe9 69.6(2) . . ?
C31 C110 H110 126.0 . . ?
C97 C110 H110 126.0 . . ?
Fe9 C110 H110 126.0 . . ?
C196 C111 C218 125.8(5) . . ?
C196 C111 Rh4 73.5(3) . . ?
C218 C111 Rh4 107.3(3) . . ?
C196 C111 H111 114.1 . . ?
C218 C111 H111 114.1 . . ?
Rh4 C111 H111 114.1 . . ?
C40 C112 C29 121.0(4) . . ?
C40 C112 H112 119.5 . . ?
C29 C112 H112 119.5 . . ?
C8 C114 C42 108.8(4) . . ?
C8 C114 Fe10 69.2(2) . . ?
C42 C114 Fe10 70.2(2) . . ?
C8 C114 H114 125.6 . . ?
C42 C114 H114 125.6 . . ?
Fe10 C114 H114 125.6 . . ?
C171 C115 C151 120.4(5) . . ?
C171 C115 H115 119.8 . . ?
C151 C115 H115 119.8 . . ?
C171 C121 C47 119.5(5) . . ?
C171 C121 H121 120.2 . . ?
C47 C121 H121 120.2 . . ?
C69 C126 C22 108.6(4) . . ?
C69 C126 Fe8 69.6(2) . . ?
C22 C126 Fe8 69.8(2) . . ?
C69 C126 H126 125.7 . . ?
C22 C126 H126 125.7 . . ?
Fe8 C126 H126 125.7 . . ?
C89 C127 C185 126.9(5) . . ?
C89 C127 Rh4 71.0(3) . . ?
C185 C127 Rh4 110.8(3) . . ?
C89 C127 H127 113.4 . . ?
C185 C127 H127 113.4 . . ?
Rh4 C127 H127 113.4 . . ?
C48 C129 C91 108.3(4) . . ?
C48 C129 Fe9 69.6(3) . . ?
C91 C129 Fe9 69.9(2) . . ?
C48 C129 H129 125.8 . . ?
C91 C129 H129 125.8 . . ?
Fe9 C129 H129 125.8 . . ?
C105 C131 C180 123.2(5) . . ?
C105 C131 Rh2 71.2(3) . . ?
C180 C131 Rh2 111.2(3) . . ?
C105 C131 H131 114.5 . . ?
C180 C131 H131 114.5 . . ?
Rh2 C131 H131 114.5 . . ?
C35 C134 C9 120.5(4) . . ?
C35 C134 H134 119.7 . . ?
C9 C134 H134 119.7 . . ?
C146 C140 C183 118.7(4) . . ?
C146 C140 P18 121.7(4) . . ?
C183 C140 P18 119.6(4) . . ?
C101 C143 C53 120.0(5) . . ?
C101 C143 H143 120.0 . . ?
C53 C143 H143 120.0 . . ?
C107 C145 C174 124.4(5) . . ?
C107 C145 Rh5 69.5(3) . . ?
C174 C145 Rh5 114.7(3) . . ?
C107 C145 H145 113.6 . . ?
C174 C145 H145 113.6 . . ?
Rh5 C145 H145 113.6 . . ?
C195 C146 C140 120.8(5) . . ?
C195 C146 H146 119.6 . . ?
C140 C146 H146 119.6 . . ?
C108 C147 C189 126.2(5) . . ?
C108 C147 Rh2 71.1(3) . . ?
C189 C147 Rh2 110.9(3) . . ?
C108 C147 H147 113.6 . . ?
C189 C147 H147 113.6 . . ?
Rh2 C147 H147 113.6 . . ?
C192 C148 C228 112.7(5) . . ?
C192 C148 H14A 109.0 . . ?
C228 C148 H14A 109.0 . . ?
C192 C148 H14B 109.0 . . ?
C228 C148 H14B 109.0 . . ?
H14A C148 H14B 107.8 . . ?
C81 C151 C115 119.5(5) . . ?
C81 C151 H151 120.3 . . ?
C115 C151 H151 120.3 . . ?
C72 C152 C214 120.8(6) . . ?
C72 C152 H152 119.6 . . ?
C214 C152 H152 119.6 . . ?
C214 C154 C165 120.3(6) . . ?
C214 C154 H154 119.9 . . ?
C165 C154 H154 119.9 . . ?
O166 C155 C777 109.2(6) . . ?
O166 C155 H15C 109.8 . . ?
C777 C155 H15C 109.8 . . ?
O166 C155 H15D 109.8 . . ?
C777 C155 H15D 109.8 . . ?
H15C C155 H15D 108.3 . . ?
O136 C156 C238 109.7(6) . . ?
O136 C156 H15A 109.7 . . ?
C238 C156 H15A 109.7 . . ?
O136 C156 H15B 109.7 . . ?
C238 C156 H15B 109.7 . . ?
H15A C156 H15B 108.2 . . ?
C72 C161 C165 121.0(5) . . ?
C72 C161 H161 119.5 . . ?
C165 C161 H161 119.5 . . ?
C196 C164 C185 113.0(4) . . ?
C196 C164 H16A 109.0 . . ?
C185 C164 H16A 109.0 . . ?
C196 C164 H16B 109.0 . . ?
C185 C164 H16B 109.0 . . ?
H16A C164 H16B 107.8 . . ?
C154 C165 C161 119.7(6) . . ?
C154 C165 H165 120.2 . . ?
C161 C165 H165 120.2 . . ?
C121 C171 C115 120.2(4) . . ?
C121 C171 H171 119.9 . . ?
C115 C171 H171 119.9 . . ?
C145 C174 C242 113.4(5) . . ?
C145 C174 H17A 108.9 . . ?
C242 C174 H17A 108.9 . . ?
C145 C174 H17B 108.9 . . ?
C242 C174 H17B 108.9 . . ?
H17A C174 H17B 107.7 . . ?
C189 C180 C131 112.8(4) . . ?
C189 C180 H18A 109.0 . . ?
C131 C180 H18A 109.0 . . ?
C189 C180 H18B 109.0 . . ?
C131 C180 H18B 109.0 . . ?
H18A C180 H18B 107.8 . . ?
C223 C182 O166 108.8(7) . . ?
C223 C182 H18Q 109.9 . . ?
O166 C182 H18Q 109.9 . . ?
C223 C182 H18W 109.9 . . ?
O166 C182 H18W 109.9 . . ?
H18Q C182 H18W 108.3 . . ?
C140 C183 C236 119.7(6) . . ?
C140 C183 H183 120.1 . . ?
C236 C183 H183 120.1 . . ?
C127 C185 C164 112.8(4) . . ?
C127 C185 H18C 109.0 . . ?
C164 C185 H18C 109.0 . . ?
C127 C185 H18D 109.0 . . ?
C164 C185 H18D 109.0 . . ?
H18C C185 H18D 107.8 . . ?
C180 C189 C147 114.0(4) . . ?
C180 C189 H18E 108.8 . . ?
C147 C189 H18E 108.8 . . ?
C180 C189 H18F 108.8 . . ?
C147 C189 H18F 108.8 . . ?
H18E C189 H18F 107.7 . . ?
C148 C192 C107 114.5(5) . . ?
C148 C192 H19A 108.6 . . ?
C107 C192 H19A 108.6 . . ?
C148 C192 H19B 108.6 . . ?
C107 C192 H19B 108.6 . . ?
H19A C192 H19B 107.6 . . ?
C3 C195 C146 119.9(6) . . ?
C3 C195 H195 120.0 . . ?
C146 C195 H195 120.0 . . ?
C111 C196 C164 124.9(5) . . ?
C111 C196 Rh4 70.6(3) . . ?
C164 C196 Rh4 111.0(3) . . ?
C111 C196 H196 114.1 . . ?
C164 C196 H196 114.1 . . ?
Rh4 C196 H196 114.1 . . ?
C105 C197 C205 115.0(4) . . ?
C105 C197 H19C 108.5 . . ?
C205 C197 H19C 108.5 . . ?
C105 C197 H19D 108.5 . . ?
C205 C197 H19D 108.5 . . ?
H19C C197 H19D 107.5 . . ?
C101 C200 C36 120.5(5) . . ?
C101 C200 H200 119.8 . . ?
C36 C200 H200 119.8 . . ?
C197 C205 C108 113.7(4) . . ?
C197 C205 H20A 108.8 . . ?
C108 C205 H20A 108.8 . . ?
C197 C205 H20B 108.8 . . ?
C108 C205 H20B 108.8 . . ?
H20A C205 H20B 107.7 . . ?
C154 C214 C152 120.4(6) . . ?
C154 C214 H214 119.8 . . ?
C152 C214 H214 119.8 . . ?
C111 C218 C226 113.5(4) . . ?
C111 C218 H21A 108.9 . . ?
C226 C218 H21A 108.9 . . ?
C111 C218 H21B 108.9 . . ?
C226 C218 H21B 108.9 . . ?
H21A C218 H21B 107.7 . . ?
C182 C223 C777 107.5(7) . . ?
C182 C223 H22C 110.2 . . ?
C777 C223 H22C 110.2 . . ?
C182 C223 H22D 110.2 . . ?
C777 C223 H22D 110.2 . . ?
H22C C223 H22D 108.5 . . ?
C89 C226 C218 113.2(4) . . ?
C89 C226 H22A 108.9 . . ?
C218 C226 H22A 108.9 . . ?
C89 C226 H22B 108.9 . . ?
C218 C226 H22B 108.9 . . ?
H22A C226 H22B 107.7 . . ?
C233 C228 C148 122.7(6) . . ?
C233 C228 Rh5 71.5(3) . . ?
C148 C228 Rh5 110.3(3) . . ?
C233 C228 H228 114.8 . . ?
C148 C228 H228 114.8 . . ?
Rh5 C228 H228 114.8 . . ?
C228 C233 C242 126.8(6) . . ?
C228 C233 Rh5 72.7(3) . . ?
C242 C233 Rh5 109.0(3) . . ?
C228 C233 H233 113.5 . . ?
C242 C233 H233 113.5 . . ?
Rh5 C233 H233 113.5 . . ?
C3 C236 C183 120.6(5) . . ?
C3 C236 H236 119.7 . . ?
C183 C236 H236 119.7 . . ?
C156 C238 H23C 109.5 . . ?
C156 C238 H23D 109.5 . . ?
H23C C238 H23D 109.5 . . ?
C156 C238 H23E 109.5 . . ?
H23C C238 H23E 109.5 . . ?
H23D C238 H23E 109.5 . . ?
C233 C242 C174 112.9(5) . . ?
C233 C242 H24A 109.0 . . ?
C174 C242 H24A 109.0 . . ?
C233 C242 H24B 109.0 . . ?
C174 C242 H24B 109.0 . . ?
H24A C242 H24B 107.8 . . ?
O136 C249 C367 109.8(6) . . ?
O136 C249 H24C 109.7 . . ?
C367 C249 H24C 109.7 . . ?
O136 C249 H24D 109.7 . . ?
C367 C249 H24D 109.7 . . ?
H24C C249 H24D 108.2 . . ?
C249 C367 H36A 109.5 . . ?
C249 C367 H36B 109.5 . . ?
H36A C367 H36B 109.5 . . ?
C249 C367 H36C 109.5 . . ?
H36A C367 H36C 109.5 . . ?
H36B C367 H36C 109.5 . . ?
C155 C777 C223 104.5(9) . . ?
C155 C777 H77A 110.8 . . ?
C223 C777 H77A 110.8 . . ?
C155 C777 H77B 110.8 . . ?
C223 C777 H77B 110.8 . . ?
H77A C777 H77B 108.9 . . ?
C77 Fe8 C87 104.96(18) . . ?
C77 Fe8 C10 40.98(16) . . ?
C87 Fe8 C10 123.52(18) . . ?
C77 Fe8 C92 119.01(18) . . ?
C87 Fe8 C92 41.43(15) . . ?
C10 Fe8 C92 106.64(17) . . ?
C77 Fe8 C59 123.26(18) . . ?
C87 Fe8 C59 40.62(17) . . ?
C10 Fe8 C59 160.46(18) . . ?
C92 Fe8 C59 68.81(16) . . ?
C77 Fe8 C69 40.73(18) . . ?
C87 Fe8 C69 118.82(17) . . ?
C10 Fe8 C69 68.47(18) . . ?
C92 Fe8 C69 154.36(18) . . ?
C59 Fe8 C69 106.96(17) . . ?
C77 Fe8 C34 155.69(18) . . ?
C87 Fe8 C34 68.53(16) . . ?
C10 Fe8 C34 121.83(16) . . ?
C92 Fe8 C34 40.67(16) . . ?
C59 Fe8 C34 67.88(16) . . ?
C69 Fe8 C34 163.08(18) . . ?
C77 Fe8 C38 161.03(17) . . ?
C87 Fe8 C38 68.41(17) . . ?
C10 Fe8 C38 157.39(16) . . ?
C92 Fe8 C38 68.55(17) . . ?
C59 Fe8 C38 40.39(17) . . ?
C69 Fe8 C38 125.52(18) . . ?
C34 Fe8 C38 40.27(15) . . ?
C77 Fe8 C126 68.10(18) . . ?
C87 Fe8 C126 154.81(16) . . ?
C10 Fe8 C126 68.01(18) . . ?
C92 Fe8 C126 163.29(16) . . ?
C59 Fe8 C126 121.57(17) . . ?
C69 Fe8 C126 40.22(17) . . ?
C34 Fe8 C126 127.51(17) . . ?
C38 Fe8 C126 109.91(18) . . ?
C77 Fe8 C22 68.46(17) . . ?
C87 Fe8 C22 161.58(17) . . ?
C10 Fe8 C22 40.46(17) . . ?
C92 Fe8 C22 125.38(16) . . ?
C59 Fe8 C22 157.28(18) . . ?
C69 Fe8 C22 68.16(16) . . ?
C34 Fe8 C22 109.97(16) . . ?
C38 Fe8 C22 123.16(17) . . ?
C126 Fe8 C22 40.45(16) . . ?
C109 Fe9 C110 105.55(18) . . ?
C109 Fe9 C97 119.59(17) . . ?
C110 Fe9 C97 41.02(16) . . ?
C109 Fe9 C102 41.67(17) . . ?
C110 Fe9 C102 121.81(17) . . ?
C97 Fe9 C102 157.07(17) . . ?
C109 Fe9 C48 40.72(18) . . ?
C110 Fe9 C48 121.80(19) . . ?
C97 Fe9 C48 105.40(18) . . ?
C102 Fe9 C48 68.88(18) . . ?
C109 Fe9 C5 155.97(17) . . ?
C110 Fe9 C5 69.02(16) . . ?
C97 Fe9 C5 41.07(15) . . ?
C102 Fe9 C5 160.91(17) . . ?
C48 Fe9 C5 120.91(18) . . ?
C109 Fe9 C31 123.38(18) . . ?
C110 Fe9 C31 40.74(17) . . ?
C97 Fe9 C31 68.67(17) . . ?
C102 Fe9 C31 108.34(17) . . ?
C48 Fe9 C31 159.08(19) . . ?
C5 Fe9 C31 68.62(16) . . ?
C109 Fe9 C129 68.74(19) . . ?
C110 Fe9 C129 158.28(19) . . ?
C97 Fe9 C129 122.16(18) . . ?
C102 Fe9 C129 68.71(18) . . ?
C48 Fe9 C129 40.44(19) . . ?
C5 Fe9 C129 107.20(17) . . ?
C31 Fe9 C129 159.59(19) . . ?
C109 Fe9 C91 69.20(18) . . ?
C110 Fe9 C91 158.92(18) . . ?
C97 Fe9 C91 159.48(17) . . ?
C102 Fe9 C91 40.86(17) . . ?
C48 Fe9 C91 68.30(19) . . ?
C5 Fe9 C91 124.06(17) . . ?
C31 Fe9 C91 124.03(18) . . ?
C129 Fe9 C91 40.59(18) . . ?
C109 Fe9 C80 160.94(18) . . ?
C110 Fe9 C80 68.50(17) . . ?
C97 Fe9 C80 68.58(16) . . ?
C102 Fe9 C80 124.86(17) . . ?
C48 Fe9 C80 157.86(18) . . ?
C5 Fe9 C80 40.70(16) . . ?
C31 Fe9 C80 40.51(16) . . ?
C129 Fe9 C80 123.44(18) . . ?
C91 Fe9 C80 109.47(17) . . ?
C8 Fe10 C44 156.42(17) . . ?
C8 Fe10 C33 119.72(16) . . ?
C44 Fe10 C33 40.82(16) . . ?
C8 Fe10 C49 105.34(17) . . ?
C44 Fe10 C49 68.59(17) . . ?
C33 Fe10 C49 41.10(16) . . ?
C8 Fe10 C23 41.29(15) . . ?
C44 Fe10 C23 160.08(17) . . ?
C33 Fe10 C23 158.97(16) . . ?
C49 Fe10 C23 125.05(17) . . ?
C8 Fe10 C114 40.52(16) . . ?
C44 Fe10 C114 120.50(17) . . ?
C33 Fe10 C114 102.12(17) . . ?
C49 Fe10 C114 117.64(18) . . ?
C23 Fe10 C114 68.71(16) . . ?
C8 Fe10 C99 160.17(17) . . ?
C44 Fe10 C99 40.66(17) . . ?
C33 Fe10 C99 68.63(16) . . ?
C49 Fe10 C99 68.28(18) . . ?
C23 Fe10 C99 126.01(17) . . ?
C114 Fe10 C99 159.26(17) . . ?
C8 Fe10 C42 68.42(16) . . ?
C44 Fe10 C42 105.91(17) . . ?
C33 Fe10 C42 117.07(17) . . ?
C49 Fe10 C42 152.53(17) . . ?
C23 Fe10 C42 68.85(16) . . ?
C114 Fe10 C42 40.33(16) . . ?
C99 Fe10 C42 125.99(17) . . ?
C8 Fe10 C7 68.68(16) . . ?
C44 Fe10 C7 122.78(17) . . ?
C33 Fe10 C7 154.67(17) . . ?
C49 Fe10 C7 164.19(17) . . ?
C23 Fe10 C7 40.98(15) . . ?
C114 Fe10 C7 67.99(17) . . ?
C99 Fe10 C7 112.13(17) . . ?
C42 Fe10 C7 40.52(16) . . ?
C8 Fe10 C28 122.53(18) . . ?
C44 Fe10 C28 68.48(18) . . ?
C33 Fe10 C28 68.74(17) . . ?
C49 Fe10 C28 40.45(17) . . ?
C23 Fe10 C28 111.25(17) . . ?
C114 Fe10 C28 154.99(18) . . ?
C99 Fe10 C28 40.64(17) . . ?
C42 Fe10 C28 164.60(18) . . ?
C7 Fe10 C28 129.49(17) . . ?
C23 P14 C81 102.76(19) . . ?
C23 P14 C1 103.52(18) . . ?
C81 P14 C1 102.43(18) . . ?
C23 P14 Rh4 116.41(13) . . ?
C81 P14 Rh4 113.18(13) . . ?
C1 P14 Rh4 116.65(13) . . ?
C102 P15 C57 103.4(2) . . ?
C102 P15 C72 101.4(2) . . ?
C57 P15 C72 103.3(2) . . ?
C102 P15 Rh2 118.95(14) . . ?
C57 P15 Rh2 115.76(15) . . ?
C72 P15 Rh2 111.97(15) . . ?
C92 P18 C140 102.9(2) . . ?
C92 P18 C26 102.26(19) . . ?
C140 P18 C26 102.73(19) . . ?
C92 P18 Rh5 117.75(14) . . ?
C140 P18 Rh5 112.77(16) . . ?
C26 P18 Rh5 116.45(14) . . ?
C147 Rh2 C108 38.83(18) . . ?
C147 Rh2 C105 96.28(19) . . ?
C108 Rh2 C105 81.65(18) . . ?
C147 Rh2 C131 80.93(18) . . ?
C108 Rh2 C131 89.67(18) . . ?
C105 Rh2 C131 35.94(17) . . ?
C147 Rh2 P15 92.77(13) . . ?
C108 Rh2 P15 97.21(13) . . ?
C105 Rh2 P15 163.65(13) . . ?
C131 Rh2 P15 160.12(13) . . ?
C147 Rh2 Cl20 156.64(14) . . ?
C108 Rh2 Cl20 163.42(14) . . ?
C105 Rh2 Cl20 88.09(14) . . ?
C131 Rh2 Cl20 89.60(13) . . ?
P15 Rh2 Cl20 88.97(4) . . ?
C127 Rh4 C89 38.81(18) . . ?
C127 Rh4 C111 96.73(19) . . ?
C89 Rh4 C111 81.71(17) . . ?
C127 Rh4 C196 80.68(17) . . ?
C89 Rh4 C196 88.92(17) . . ?
C111 Rh4 C196 35.91(18) . . ?
C127 Rh4 P14 92.50(12) . . ?
C89 Rh4 P14 93.43(12) . . ?
C111 Rh4 P14 158.13(14) . . ?
C196 Rh4 P14 165.93(14) . . ?
C127 Rh4 Cl19 154.25(14) . . ?
C89 Rh4 Cl19 165.78(14) . . ?
C111 Rh4 Cl19 88.87(13) . . ?
C196 Rh4 Cl19 89.66(13) . . ?
P14 Rh4 Cl19 91.38(4) . . ?
C107 Rh5 C145 38.68(19) . . ?
C107 Rh5 C233 96.3(2) . . ?
C145 Rh5 C233 80.53(19) . . ?
C107 Rh5 C228 81.73(19) . . ?
C145 Rh5 C228 89.09(19) . . ?
C233 Rh5 C228 35.8(2) . . ?
C107 Rh5 P18 91.84(14) . . ?
C145 Rh5 P18 94.85(13) . . ?
C233 Rh5 P18 159.95(19) . . ?
C228 Rh5 P18 164.26(19) . . ?
C107 Rh5 Cl22 152.01(14) . . ?
C145 Rh5 Cl22 167.58(14) . . ?
C233 Rh5 Cl22 90.03(15) . . ?
C228 Rh5 Cl22 87.89(14) . . ?
P18 Rh5 Cl22 91.28(4) . . ?
C249 O136 C156 112.8(6) . . ?
C155 O166 C182 106.0(6) . . ?

_refine_diff_density_max         1.314
_refine_diff_density_min         -0.828
_refine_diff_density_rms         0.107

_shelx_res_file                  
; 
  
    try2_pl.res created by SHELXL-2014/7 
  
  
TITL try2      P 1          R = 0.10  New: P-1 
CELL  0.71073   11.3518   15.4233   26.8182    89.060    85.478    89.870 
ZERR        2    0.0003    0.0004    0.0006     0.002     0.002     0.002 
LATT   1 
SFAC  C Cl Fe  P Rh O H 
UNIT   216    6   6   6   6 6 240.26 
LIST 4 ! automatically inserted. Change 6 to 4 for CHECKCIF!! 
L.S. 5 
FMAP 2 
PLAN -20 
ACTA 
BOND $H 
EXYZ O91A O81B 
EADP O91A O81B 
WGHT    0.035200    7.696100 
FVAR       0.10403   0.56572 
PART 1 
C992  1    0.214363    0.548523    0.068206    21.00000    0.06121    0.06799 = 
         0.05129   -0.00374   -0.00955    0.03601 
AFIX  23 
H992  7    0.254803    0.529728    0.097044    21.00000   -1.20000 
H991  7    0.268809    0.544382    0.038592    21.00000   -1.20000 
AFIX   0 
C993  1    0.106259    0.492962    0.063014    21.00000    0.08595    0.04290 = 
         0.03808   -0.00904    0.00480    0.01923 
AFIX 137 
H993  7    0.065565    0.513664    0.035104    21.00000   -1.50000 
H994  7    0.054538    0.496122    0.093027    21.00000   -1.50000 
H995  7    0.130174    0.433894    0.057620    21.00000   -1.50000 
AFIX   0 
C994  1    0.214563    0.777987    0.097479    21.00000    0.03833    0.06281 = 
         0.07384    0.00637   -0.00826   -0.01900 
AFIX 137 
H880  7    0.276787    0.819075    0.100719    21.00000   -1.50000 
H881  7    0.168701    0.771445    0.128947    21.00000   -1.50000 
H882  7    0.164631    0.798391    0.072490    21.00000   -1.50000 
AFIX   0 
C995  1    0.267019    0.692118    0.082291    21.00000    0.02726    0.10433 = 
         0.05299   -0.00760    0.00468   -0.01408 
AFIX  23 
H5A   7    0.318656    0.698600    0.051881    21.00000   -1.20000 
H5B   7    0.312615    0.668465    0.108444    21.00000   -1.20000 
AFIX   0 
O91A  6    0.172181    0.637275    0.074395    21.00000    0.03384    0.04887 = 
         0.06692   -0.01500    0.00809    0.00120 
PART 0 
PART 2 
C881  1    0.133959    0.555169    0.059245   -21.00000    0.03212    0.04189 = 
         0.04449   -0.00665    0.00299   -0.00352 
AFIX  23 
H1A   7    0.121248    0.555530    0.023897   -21.00000   -1.20000 
H1B   7    0.061687    0.537380    0.078346   -21.00000   -1.20000 
AFIX   0 
C884  1    0.294972    0.647348    0.061637   -21.00000    0.03946    0.06527 = 
         0.07439   -0.01334   -0.01825   -0.00987 
AFIX  23 
H4A   7    0.329430    0.690531    0.081977   -21.00000   -1.20000 
H4B   7    0.311713    0.662247    0.026516   -21.00000   -1.20000 
AFIX   0 
C883  1    0.335918    0.558593    0.073555   -21.00000    0.04022    0.04741 = 
         0.14000    0.00503   -0.00652    0.00237 
AFIX  23 
H3A   7    0.362767    0.556270    0.107004   -21.00000   -1.20000 
H3B   7    0.401039    0.542059    0.050014   -21.00000   -1.20000 
AFIX   0 
C882  1    0.233503    0.498296    0.070114   -21.00000    0.04990    0.05080 = 
         0.03131   -0.00406   -0.01228   -0.00289 
AFIX  23 
H2A   7    0.249991    0.457073    0.043529   -21.00000   -1.20000 
H2B   7    0.216355    0.466677    0.101399   -21.00000   -1.20000 
AFIX   0 
O81B  6    0.172181    0.637275    0.074395   -21.00000    0.03384    0.04887 = 
         0.06692   -0.01500    0.00809    0.00120 
PART 0 
C1    1    0.606908    0.074561    0.387492    11.00000    0.01990    0.01791 = 
         0.02359   -0.00033    0.00049   -0.00206 
C3    1    1.373026    0.554550    0.520825    11.00000    0.03872    0.08370 = 
         0.03896   -0.02402   -0.00985    0.02261 
AFIX  43 
H3    7    1.388922    0.555670    0.554301    11.00000   -1.20000 
AFIX   0 
C5    1    0.883885    0.627670    0.181526    11.00000    0.02114    0.02185 = 
         0.02227   -0.00319   -0.00512   -0.00198 
C7    1    0.678055    0.274181    0.364463    11.00000    0.02211    0.02495 = 
         0.01916   -0.00042   -0.00044   -0.00252 
AFIX  13 
H7    7    0.594001    0.262380    0.372931    11.00000   -1.20000 
AFIX   0 
C8    1    0.878896    0.256931    0.348494    11.00000    0.01962    0.02692 = 
         0.02419    0.00484   -0.00245   -0.00189 
AFIX  13 
H8    7    0.958102    0.231314    0.344596    11.00000   -1.20000 
AFIX   0 
C9    1    1.064970    0.602876    0.410257    11.00000    0.02650    0.03486 = 
         0.02694   -0.00861   -0.00243   -0.00052 
AFIX  43 
H9    7    1.109286    0.614260    0.437127    11.00000   -1.20000 
AFIX   0 
C10   1    1.312886    0.497906    0.220407    11.00000    0.02262    0.03229 = 
         0.02378    0.00588   -0.00065    0.00091 
AFIX  13 
H10   7    1.296350    0.558272    0.229455    11.00000   -1.20000 
AFIX   0 
C11   1    0.932187    0.541533    0.194609    11.00000    0.02319    0.02301 = 
         0.01614   -0.00124   -0.00304    0.00114 
C12   1    0.857240    0.471254    0.205555    11.00000    0.01860    0.03015 = 
         0.02125    0.00088   -0.00404   -0.00004 
AFIX  43 
H12   7    0.775974    0.479118    0.205643    11.00000   -1.20000 
AFIX   0 
C15   1    0.931616    0.572735    0.330544    11.00000    0.02670    0.01769 = 
         0.02963    0.00119   -0.00423   -0.00384 
AFIX  43 
H15   7    0.887139    0.563495    0.303446    11.00000   -1.20000 
AFIX   0 
C17   1    1.053926    0.529718    0.195000    11.00000    0.02444    0.02572 = 
         0.02130    0.00184    0.00066    0.00017 
AFIX  43 
H17   7    1.104797    0.576038    0.187278    11.00000   -1.20000 
AFIX   0 
C22   1    1.228358    0.435786    0.208301    11.00000    0.02064    0.03079 = 
         0.01975    0.00072   -0.00098   -0.00051 
C23   1    0.771506    0.211419    0.363669    11.00000    0.02404    0.01830 = 
         0.01955    0.00123   -0.00386   -0.00196 
C25   1    1.051980    0.560620    0.325559    11.00000    0.02276    0.02113 = 
         0.02732   -0.00018    0.00123    0.00084 
AFIX  43 
H25   7    1.087876    0.543036    0.295011    11.00000   -1.20000 
AFIX   0 
C26   1    1.121259    0.574159    0.365357    11.00000    0.02272    0.01890 = 
         0.03163    0.00118    0.00113   -0.00237 
C28   1    0.752275    0.175422    0.240538    11.00000    0.04133    0.02663 = 
         0.02142    0.00103    0.00011   -0.00340 
AFIX  13 
H28   7    0.749448    0.112489    0.246150    11.00000   -1.20000 
AFIX   0 
C29   1    0.901537    0.389631    0.216344    11.00000    0.02624    0.02658 = 
         0.01616    0.00287   -0.00353    0.00032 
C31   1    0.857567    0.760089    0.143239    11.00000    0.03284    0.02043 = 
         0.02580   -0.00018   -0.00791   -0.00334 
AFIX  13 
H31   7    0.870086    0.811208    0.121289    11.00000   -1.20000 
AFIX   0 
C33   1    0.821394    0.314801    0.225475    11.00000    0.02694    0.02514 = 
         0.01637    0.00201   -0.00402   -0.00377 
C34   1    1.198279    0.384917    0.331195    11.00000    0.02164    0.02256 = 
         0.02403    0.00019   -0.00217   -0.00055 
AFIX  13 
H34   7    1.113949    0.399212    0.332432    11.00000   -1.20000 
AFIX   0 
C35   1    0.876532    0.598552    0.375594    11.00000    0.01961    0.02547 = 
         0.03417   -0.00094    0.00031    0.00180 
AFIX  43 
H35   7    0.794859    0.605088    0.379245    11.00000   -1.20000 
AFIX   0 
C36   1    0.859524    0.745468   -0.076000    11.00000    0.04143    0.04410 = 
         0.02637   -0.00391   -0.00147    0.00186 
AFIX  43 
H36   7    0.789341    0.752904   -0.091263    11.00000   -1.20000 
AFIX   0 
C38   1    1.248124    0.302787    0.319762    11.00000    0.02979    0.02344 = 
         0.02507    0.00009   -0.00063   -0.00058 
AFIX  13 
H38   7    1.204536    0.250579    0.311977    11.00000   -1.20000 
AFIX   0 
C40   1    1.099622    0.448691    0.206929    11.00000    0.02567    0.02951 = 
         0.01593    0.00171    0.00016    0.00197 
C42   1    0.727766    0.356055    0.349765    11.00000    0.02831    0.02226 = 
         0.02454   -0.00066   -0.00669    0.00190 
AFIX  13 
H42   7    0.684199    0.410517    0.346496    11.00000   -1.20000 
AFIX   0 
C43   1    0.553348    0.026645    0.427573    11.00000    0.02573    0.03084 = 
         0.02808    0.00372   -0.00354    0.00209 
AFIX  43 
H43   7    0.598164    0.008198    0.453322    11.00000   -1.20000 
AFIX   0 
C44   1    0.696279    0.318004    0.232338    11.00000    0.02617    0.02902 = 
         0.02319    0.00461   -0.00901   -0.00207 
AFIX  13 
H44   7    0.647763    0.370513    0.231060    11.00000   -1.20000 
AFIX   0 
C47   1    0.845392    0.035153    0.472329    11.00000    0.02171    0.04122 = 
         0.02750    0.00890   -0.00120    0.00909 
AFIX  43 
H47   7    0.863747   -0.014391    0.453980    11.00000   -1.20000 
AFIX   0 
C48   1    0.637613    0.566136    0.116597    11.00000    0.03849    0.03314 = 
         0.03040    0.00205   -0.01030   -0.01213 
AFIX  13 
H48   7    0.586840    0.538414    0.143484    11.00000   -1.20000 
AFIX   0 
C49   1    0.855510    0.226045    0.230757    11.00000    0.02885    0.02338 = 
         0.02832   -0.00290    0.00219    0.00171 
AFIX  13 
H49   7    0.936776    0.204029    0.228248    11.00000   -1.20000 
AFIX   0 
C53   1    0.963585    0.728050   -0.002486    11.00000    0.03234    0.03115 = 
         0.03035   -0.00267   -0.00223    0.00114 
AFIX  43 
H53   7    0.963736    0.725029    0.032172    11.00000   -1.20000 
AFIX   0 
C57   1    0.857868    0.739939   -0.024089    11.00000    0.02887    0.02565 = 
         0.03075   -0.00526   -0.00224    0.00333 
C59   1    1.372335    0.309459    0.321270    11.00000    0.03277    0.02662 = 
         0.02457   -0.00173   -0.00318    0.00794 
AFIX  13 
H59   7    1.429456    0.262492    0.314685    11.00000   -1.20000 
AFIX   0 
C64   1    0.538395    0.099140    0.349005    11.00000    0.02613    0.02167 = 
         0.02913    0.00429   -0.00238   -0.00207 
AFIX  43 
H64   7    0.573008    0.128611    0.321085    11.00000   -1.20000 
AFIX   0 
C69   1    1.411066    0.370043    0.202731    11.00000    0.02613    0.04310 = 
         0.02447    0.00208    0.00232    0.00946 
AFIX  13 
H69   7    1.473736    0.326553    0.197601    11.00000   -1.20000 
AFIX   0 
C72   1    0.606048    0.728587   -0.027017    11.00000    0.02489    0.03899 = 
         0.02630    0.00084   -0.00641   -0.00079 
C77   1    1.426223    0.457392    0.217072    11.00000    0.02169    0.04221 = 
         0.02363    0.00460    0.00251   -0.00217 
AFIX  13 
H77   7    1.501279    0.485026    0.223183    11.00000   -1.20000 
AFIX   0 
C80   1    0.935389    0.688496    0.145802    11.00000    0.02361    0.02868 = 
         0.02104   -0.00245   -0.00360    0.00074 
AFIX  13 
H80   7    1.010704    0.681394    0.125780    11.00000   -1.20000 
AFIX   0 
C81   1    0.794490    0.105376    0.449602    11.00000    0.02069    0.02484 = 
         0.02184    0.00239   -0.00061   -0.00326 
C85   1    0.418631    0.080063    0.351881    11.00000    0.02315    0.02618 = 
         0.03542    0.00123   -0.00875   -0.00086 
AFIX  43 
H85   7    0.373267    0.098540    0.326320    11.00000   -1.20000 
AFIX   0 
C87   1    1.400117    0.395982    0.333123    11.00000    0.02298    0.03081 = 
         0.02283   -0.00205   -0.00337    0.00379 
AFIX  13 
H87   7    1.479387    0.418975    0.336648    11.00000   -1.20000 
AFIX   0 
C89   1    0.750028   -0.049618    0.301846    11.00000    0.02383    0.03251 = 
         0.04337   -0.01281   -0.00490   -0.00046 
AFIX  13 
H89   7    0.678510   -0.013811    0.302527    11.00000   -1.20000 
AFIX   0 
C91   1    0.791739    0.591744    0.057704    11.00000    0.03578    0.02881 = 
         0.02346   -0.00911   -0.00778    0.00144 
AFIX  13 
H91   7    0.865856    0.584952    0.036797    11.00000   -1.20000 
AFIX   0 
C92   1    1.290732    0.443981    0.339419    11.00000    0.01846    0.02439 = 
         0.02530   -0.00236   -0.00313    0.00173 
C93   1    0.366386    0.034396    0.391858    11.00000    0.02216    0.02927 = 
         0.03749   -0.00476    0.00066   -0.00326 
AFIX  43 
H93   7    0.285909    0.022338    0.393763    11.00000   -1.20000 
AFIX   0 
C97   1    0.773930    0.662964    0.201482    11.00000    0.02396    0.02835 = 
         0.02102   -0.00239   -0.00206    0.00174 
AFIX  13 
H97   7    0.718957    0.635551    0.226986    11.00000   -1.20000 
AFIX   0 
C99   1    0.653156    0.232465    0.241462    11.00000    0.02601    0.03479 = 
         0.02443    0.00723   -0.00593   -0.00670 
AFIX  13 
H99   7    0.570041    0.215685    0.247791    11.00000   -1.20000 
AFIX   0 
C101  1    1.070102    0.725874   -0.082900    11.00000    0.03611    0.05091 = 
         0.04510   -0.01131    0.00869   -0.00100 
AFIX  43 
H101  7    1.140807    0.720011   -0.102561    11.00000   -1.20000 
AFIX   0 
C102  1    0.713783    0.664248    0.056968    11.00000    0.02720    0.02719 = 
         0.02491   -0.00313   -0.00848   -0.00250 
C105  1    0.679094    1.004705    0.097210    11.00000    0.03894    0.03576 = 
         0.03234   -0.00919    0.00144    0.00654 
AFIX  13 
H105  7    0.618492    0.998314    0.125132    11.00000   -1.20000 
AFIX   0 
C106  1    0.435356    0.006315    0.429556    11.00000    0.02958    0.03863 = 
         0.02768    0.00286    0.00039   -0.00712 
AFIX  43 
H106  7    0.401353   -0.026474    0.456311    11.00000   -1.20000 
AFIX   0 
C107  1    1.271672    0.756265    0.328848    11.00000    0.02200    0.02564 = 
         0.06128   -0.00874    0.00620   -0.00383 
AFIX  13 
H107  7    1.216491    0.741804    0.357727    11.00000   -1.20000 
AFIX   0 
C108  1    0.870693    0.933578    0.038010    11.00000    0.02499    0.03261 = 
         0.04330   -0.00449    0.00321   -0.00315 
AFIX  13 
H108  7    0.927657    0.885679    0.036085    11.00000   -1.20000 
AFIX   0 
C109  1    0.617246    0.647922    0.094307    11.00000    0.02757    0.03253 = 
         0.03176   -0.00176   -0.00984   -0.00498 
AFIX  13 
H109  7    0.549557    0.686134    0.102365    11.00000   -1.20000 
AFIX   0 
C110  1    0.757927    0.744717    0.177474    11.00000    0.02975    0.02349 = 
         0.02860   -0.00516   -0.00547    0.00408 
AFIX  13 
H110  7    0.690038    0.783535    0.183580    11.00000   -1.20000 
AFIX   0 
C111  1    0.995836   -0.047729    0.274475    11.00000    0.02637    0.05013 = 
         0.03396   -0.01057    0.00132    0.00228 
AFIX  13 
H111  7    1.068563   -0.015270    0.265104    11.00000   -1.20000 
AFIX   0 
C112  1    1.023280    0.379414    0.217420    11.00000    0.02433    0.02491 = 
         0.02078    0.00167   -0.00466    0.00605 
AFIX  43 
H112  7    1.053890    0.325355    0.225288    11.00000   -1.20000 
AFIX   0 
C114  1    0.850970    0.344936    0.340540    11.00000    0.02446    0.02604 = 
         0.02800    0.00215   -0.00940   -0.00548 
AFIX  13 
H114  7    0.907563    0.390627    0.329644    11.00000   -1.20000 
AFIX   0 
C115  1    0.791234    0.181381    0.526945    11.00000    0.07179    0.03625 = 
         0.02633   -0.00484   -0.00428   -0.00462 
AFIX  43 
H115  7    0.772503    0.230607    0.545525    11.00000   -1.20000 
AFIX   0 
C121  1    0.869399    0.037720    0.522153    11.00000    0.02254    0.05780 = 
         0.02553    0.01431   -0.00260    0.00715 
AFIX  43 
H121  7    0.902442   -0.010168    0.537333    11.00000   -1.20000 
AFIX   0 
C126  1    1.289625    0.356898    0.197446    11.00000    0.02863    0.03418 = 
         0.02184   -0.00410   -0.00399    0.00540 
AFIX  13 
H126  7    1.253444    0.302327    0.188371    11.00000   -1.20000 
AFIX   0 
C127  1    0.763686   -0.095774    0.346574    11.00000    0.02360    0.02160 = 
         0.05633   -0.00550   -0.00172    0.00133 
AFIX  13 
H127  7    0.699706   -0.085501    0.372526    11.00000   -1.20000 
AFIX   0 
C129  1    0.744515    0.531978    0.094757    11.00000    0.04927    0.02197 = 
         0.02872   -0.00513   -0.01232    0.00184 
AFIX  13 
H129  7    0.780417    0.476666    0.103836    11.00000   -1.20000 
AFIX   0 
C131  1    0.636086    1.030856    0.053395    11.00000    0.03455    0.02549 = 
         0.03794   -0.00332    0.00301    0.00712 
AFIX  13 
H131  7    0.550359    1.039806    0.055361    11.00000   -1.20000 
AFIX   0 
C134  1    0.943414    0.614554    0.415082    11.00000    0.02410    0.04256 = 
         0.03280   -0.00939    0.00300    0.00357 
AFIX  43 
H134  7    0.906815    0.633346    0.445240    11.00000   -1.20000 
AFIX   0 
C140  1    1.322811    0.552476    0.421472    11.00000    0.01720    0.03841 = 
         0.03292   -0.01065   -0.00432    0.00623 
C143  1    1.069042    0.720591   -0.031661    11.00000    0.03092    0.04172 = 
         0.04363   -0.00401   -0.00648    0.00483 
AFIX  43 
H143  7    1.139270    0.711996   -0.016596    11.00000   -1.20000 
AFIX   0 
C145  1    1.239986    0.722740    0.283748    11.00000    0.02361    0.02739 = 
         0.05613    0.00594    0.00708   -0.00213 
AFIX  13 
H145  7    1.167493    0.688051    0.287223    11.00000   -1.20000 
AFIX   0 
C146  1    1.289516    0.484375    0.453731    11.00000    0.03200    0.05358 = 
         0.03593   -0.01095   -0.00439   -0.00481 
AFIX  43 
H146  7    1.249373    0.437365    0.441949    11.00000   -1.20000 
AFIX   0 
C147  1    0.816148    0.949288   -0.006426    11.00000    0.03638    0.03225 = 
         0.03203    0.00027    0.00650   -0.00185 
AFIX  13 
H147  7    0.842408    0.910032   -0.033455    11.00000   -1.20000 
AFIX   0 
C148  1    1.442106    0.852905    0.295710    11.00000    0.03580    0.03596 = 
         0.12927   -0.00788    0.01666   -0.01160 
AFIX  23 
H14A  7    1.499234    0.890432    0.309587    11.00000   -1.20000 
H14B  7    1.415514    0.881663    0.266172    11.00000   -1.20000 
AFIX   0 
C151  1    0.765814    0.178697    0.477130    11.00000    0.05872    0.03508 = 
         0.02716    0.00080   -0.01045    0.00210 
AFIX  43 
H151  7    0.729826    0.225781    0.462403    11.00000   -1.20000 
AFIX   0 
C152  1    0.566293    0.645318   -0.030725    11.00000    0.09989    0.05125 = 
         0.05731    0.01232   -0.04754   -0.03453 
AFIX  43 
H152  7    0.597507    0.601344   -0.011595    11.00000   -1.20000 
AFIX   0 
C154  1    0.435658    0.687870   -0.091040    11.00000    0.03865    0.09431 = 
         0.03792   -0.01657   -0.00733   -0.01345 
AFIX  43 
H154  7    0.379158    0.674014   -0.112905    11.00000   -1.20000 
AFIX   0 
C155  1    0.277541    0.120246    0.226187    11.00000    0.16182    0.05493 = 
         0.06680   -0.01046   -0.05562    0.03057 
AFIX  23 
H15C  7    0.244230    0.096457    0.257907    11.00000   -1.20000 
H15D  7    0.314967    0.175061    0.232441    11.00000   -1.20000 
AFIX   0 
C156  1    0.032798    0.287864    0.459482    11.00000    0.06918    0.09590 = 
         0.08412   -0.00545   -0.01145   -0.01922 
AFIX  23 
H15A  7   -0.006577    0.258925    0.488541    11.00000   -1.20000 
H15B  7    0.022487    0.252843    0.430432    11.00000   -1.20000 
AFIX   0 
C161  1    0.557992    0.791165   -0.055529    11.00000    0.04744    0.03640 = 
         0.04734   -0.00916   -0.01567    0.00880 
AFIX  43 
H161  7    0.582481    0.848369   -0.053266    11.00000   -1.20000 
AFIX   0 
C164  1    0.939971   -0.189763    0.319414    11.00000    0.03905    0.03184 = 
         0.07909   -0.00297   -0.00049    0.01160 
AFIX  23 
H16A  7    0.990203   -0.232393    0.334234    11.00000   -1.20000 
H16B  7    0.923370   -0.210197    0.286680    11.00000   -1.20000 
AFIX   0 
C165  1    0.472534    0.770766   -0.088102    11.00000    0.05561    0.07067 = 
         0.04313   -0.01386   -0.02405    0.02639 
AFIX  43 
H165  7    0.441105    0.813996   -0.107694    11.00000   -1.20000 
AFIX   0 
C171  1    0.844025    0.111554    0.548988    11.00000    0.03544    0.06744 = 
         0.02252    0.00322   -0.00389   -0.01173 
AFIX  43 
H171  7    0.862523    0.114398    0.582092    11.00000   -1.20000 
AFIX   0 
C174  1    1.260125    0.768304    0.233808    11.00000    0.04124    0.04195 = 
         0.06456    0.01202    0.00858   -0.00021 
AFIX  23 
H17A  7    1.257147    0.830436    0.238822    11.00000   -1.20000 
H17B  7    1.196632    0.753402    0.213340    11.00000   -1.20000 
AFIX   0 
C180  1    0.704751    1.087418    0.014957    11.00000    0.05192    0.03645 = 
         0.04641    0.01102    0.00205    0.00998 
AFIX  23 
H18A  7    0.650301    1.125656   -0.000845    11.00000   -1.20000 
H18B  7    0.759131    1.123244    0.031682    11.00000   -1.20000 
AFIX   0 
C182  1    0.194208    0.062530    0.159687    11.00000    0.11573    0.11704 = 
         0.06020   -0.01570   -0.02892   -0.02169 
AFIX  23 
H18Q  7    0.127033    0.024279    0.166732    11.00000   -1.20000 
H18W  7    0.193367    0.083859    0.125489    11.00000   -1.20000 
AFIX   0 
C183  1    1.383677    0.621525    0.439672    11.00000    0.03426    0.03981 = 
         0.05748   -0.01200   -0.01998    0.00444 
AFIX  43 
H183  7    1.408394    0.667399    0.418480    11.00000   -1.20000 
AFIX   0 
C185  1    0.823846   -0.182774    0.352118    11.00000    0.03593    0.02614 = 
         0.07900    0.00568    0.00360    0.00621 
AFIX  23 
H18C  7    0.770820   -0.228249    0.343243    11.00000   -1.20000 
H18D  7    0.839472   -0.191894    0.386858    11.00000   -1.20000 
AFIX   0 
C189  1    0.773322    1.035845   -0.024715    11.00000    0.05277    0.04466 = 
         0.04554    0.01203    0.00684    0.00044 
AFIX  23 
H18E  7    0.841008    1.069656   -0.037941    11.00000   -1.20000 
H18F  7    0.723657    1.026360   -0.051935    11.00000   -1.20000 
AFIX   0 
C192  1    1.337835    0.840192    0.333694    11.00000    0.03331    0.03225 = 
         0.09323   -0.01372    0.00891   -0.00746 
AFIX  23 
H19A  7    1.283331    0.888113    0.330461    11.00000   -1.20000 
H19B  7    1.365630    0.842174    0.366944    11.00000   -1.20000 
AFIX   0 
C195  1    1.315141    0.485367    0.503146    11.00000    0.03419    0.08362 = 
         0.03133   -0.00139   -0.00202   -0.00082 
AFIX  43 
H195  7    1.293015    0.438966    0.524396    11.00000   -1.20000 
AFIX   0 
C196  1    1.004863   -0.105709    0.313302    11.00000    0.02302    0.03548 = 
         0.04785   -0.01066    0.00022    0.00653 
AFIX  13 
H196  7    1.082421   -0.106310    0.326972    11.00000   -1.20000 
AFIX   0 
C197  1    0.799987    1.022305    0.112936    11.00000    0.05941    0.04936 = 
         0.04583   -0.01675   -0.01717    0.00220 
AFIX  23 
H19C  7    0.811649    0.987507    0.142604    11.00000   -1.20000 
H19D  7    0.804181    1.082748    0.122074    11.00000   -1.20000 
AFIX   0 
C200  1    0.966316    0.739856   -0.105020    11.00000    0.04783    0.06256 = 
         0.02965   -0.00705    0.00135    0.00728 
AFIX  43 
H200  7    0.967524    0.745602   -0.139631    11.00000   -1.20000 
AFIX   0 
C205  1    0.899066    1.003933    0.074190    11.00000    0.03459    0.04339 = 
         0.05258   -0.01007   -0.00714   -0.00814 
AFIX  23 
H20A  7    0.968274    0.986608    0.090931    11.00000   -1.20000 
H20B  7    0.918493    1.056881    0.055335    11.00000   -1.20000 
AFIX   0 
C214  1    0.480028    0.625763   -0.062669    11.00000    0.12272    0.08289 = 
         0.06167    0.01686   -0.04926   -0.06075 
AFIX  43 
H214  7    0.452955    0.569098   -0.064335    11.00000   -1.20000 
AFIX   0 
C218  1    0.915676   -0.056511    0.232691    11.00000    0.04283    0.06152 = 
         0.03145   -0.01452   -0.00040    0.00157 
AFIX  23 
H21A  7    0.948935   -0.099131    0.209371    11.00000   -1.20000 
H21B  7    0.912809   -0.001448    0.214822    11.00000   -1.20000 
AFIX   0 
C223  1    0.300873    0.016502    0.165761    11.00000    0.26154    0.11775 = 
         0.10336   -0.05285   -0.07809    0.10082 
AFIX  23 
H22C  7    0.349375    0.015471    0.134335    11.00000   -1.20000 
H22D  7    0.283634   -0.042806    0.176474    11.00000   -1.20000 
AFIX   0 
C226  1    0.790062   -0.083596    0.250592    11.00000    0.04054    0.04826 = 
         0.04680   -0.02233   -0.01041    0.00306 
AFIX  23 
H22A  7    0.736438   -0.062545    0.226684    11.00000   -1.20000 
H22B  7    0.785576   -0.146406    0.251539    11.00000   -1.20000 
AFIX   0 
C228  1    1.501763    0.768482    0.280626    11.00000    0.02026    0.03833 = 
         0.10054    0.00483    0.01570   -0.00609 
AFIX  13 
H228  7    1.584902    0.764124    0.287816    11.00000   -1.20000 
AFIX   0 
C233  1    1.472665    0.722750    0.240318    11.00000    0.03394    0.04962 = 
         0.07836    0.01929    0.02606    0.00368 
AFIX  13 
H233  7    1.539195    0.690627    0.224013    11.00000   -1.20000 
AFIX   0 
C236  1    1.407573    0.621903    0.489655    11.00000    0.05085    0.05243 = 
         0.06926   -0.02939   -0.03623    0.01543 
AFIX  43 
H236  7    1.447516    0.668562    0.501943    11.00000   -1.20000 
AFIX   0 
C238  1   -0.022392    0.378212    0.452313    11.00000    0.07496    0.10121 = 
         0.06327   -0.00388   -0.00224    0.00069 
AFIX 137 
H23C  7    0.013971    0.405394    0.422538    11.00000   -1.50000 
H23D  7   -0.009842    0.413258    0.480667    11.00000   -1.50000 
H23E  7   -0.105668    0.372235    0.449271    11.00000   -1.50000 
AFIX   0 
C242  1    1.378015    0.745312    0.205773    11.00000    0.06573    0.05827 = 
         0.06620    0.02380    0.02277    0.00551 
AFIX  23 
H24A  7    1.366559    0.696430    0.184379    11.00000   -1.20000 
H24B  7    1.404494    0.794073    0.184515    11.00000   -1.20000 
AFIX   0 
C249  1    0.213172    0.217143    0.466922    11.00000    0.09618    0.04796 = 
         0.18078   -0.05249   -0.05977    0.02092 
AFIX  23 
H24C  7    0.208917    0.188771    0.435101    11.00000   -1.20000 
H24D  7    0.175334    0.179944    0.492930    11.00000   -1.20000 
AFIX   0 
C367  1    0.340378    0.231028    0.476702    11.00000    0.07160    0.09531 = 
         0.35150   -0.12576   -0.07243    0.02533 
AFIX 137 
H36A  7    0.389376    0.191081    0.457355    11.00000   -1.50000 
H36B  7    0.349902    0.221508    0.511621    11.00000   -1.50000 
H36C  7    0.363038    0.289356    0.467371    11.00000   -1.50000 
AFIX   0 
C777  1    0.363265    0.061395    0.203793    11.00000    0.20946    0.15166 = 
         0.12980   -0.07246   -0.09126    0.10000 
AFIX  23 
H77A  7    0.389457    0.020537    0.228495    11.00000   -1.20000 
H77B  7    0.431342    0.092547    0.188533    11.00000   -1.20000 
AFIX   0 
CL19  2    1.057948    0.081264    0.361119    11.00000    0.02133    0.03422 = 
         0.03465   -0.00392   -0.00737    0.00066 
CL20  2    0.503884    0.849825    0.081489    11.00000    0.03230    0.03713 = 
         0.06445    0.00210    0.01531   -0.00001 
CL22  2    1.567259    0.576641    0.316270    11.00000    0.02191    0.03863 = 
         0.07101    0.00058    0.00305    0.00025 
FE8   3    1.315220    0.394897    0.268983    11.00000    0.01889    0.02394 = 
         0.02288   -0.00047   -0.00175    0.00284 
FE9   3    0.773118    0.649000    0.126241    11.00000    0.02397    0.02072 = 
         0.02274   -0.00170   -0.00543    0.00074 
FE10  3    0.764215    0.267435    0.294418    11.00000    0.02071    0.02059 = 
         0.02134    0.00388   -0.00245   -0.00050 
P14   4    0.765090    0.099477    0.383822    11.00000    0.01860    0.02117 = 
         0.02032    0.00348   -0.00327   -0.00046 
P15   4    0.719885    0.756519    0.014678    11.00000    0.02263    0.02753 = 
         0.02474   -0.00076   -0.00403    0.00004 
P18   4    1.281419    0.556253    0.357409    11.00000    0.01941    0.02419 = 
         0.03130   -0.00398   -0.00004   -0.00100 
RH2   5    0.692017    0.893394    0.046975    11.00000    0.02468    0.02567 = 
         0.02725   -0.00018    0.00041    0.00044 
RH4   5    0.888927    0.005161    0.339213    11.00000    0.02030    0.02275 = 
         0.02370   -0.00012   -0.00388    0.00144 
RH5   5    1.389954    0.656566    0.307929    11.00000    0.02122    0.02518 = 
         0.04914   -0.00283    0.00791   -0.00185 
O136  6    0.154578    0.296594    0.466045    11.00000    0.06203    0.08389 = 
         0.09908   -0.02132   -0.00616   -0.01168 
O166  6    0.186525    0.133670    0.193373    11.00000    0.12248    0.10337 = 
         0.08289   -0.02663   -0.04802    0.04490 
HKLF 4 
  
REM  try2      P 1          R = 0.10  New: P-1 
REM R1 =  0.0588 for   16560 Fo > 4sig(Fo)  and  0.0938 for all   23228 data 
REM   1149 parameters refined using      0 restraints 
  
END 
  
WGHT      0.0352      7.6960 
  
REM Highest difference peak  1.314,  deepest hole -0.828,  1-sigma level  0.107 
Q1    1   1.4088  0.6669  0.3396  11.00000  0.05    1.31 
Q2    1   0.2764  0.1432  0.5201  11.00000  0.05    0.96 
Q3    1   0.3524  0.2470  0.4611  11.00000  0.05    0.83 
Q4    1   1.5627  0.5760  0.3499  11.00000  0.05    0.81 
Q5    1   0.5356  0.8654  0.1095  11.00000  0.05    0.79 
Q6    1   0.3758  0.2081  0.5115  11.00000  0.05    0.67 
Q7    1   0.9030  0.0019  0.3080  11.00000  0.05    0.66 
Q8    1   0.7353  0.9077  0.0726  11.00000  0.05    0.66 
Q9    1   0.1755  0.2096  0.5277  11.00000  0.05    0.64 
Q10   1   1.0616 -0.0878  0.3441  11.00000  0.05    0.63 
Q11   1   0.1940  0.5452  0.0121  11.00000  0.05    0.61 
Q12   1   0.6835  0.8700  0.0094  11.00000  0.05    0.59 
Q13   1   0.8113  0.2459  0.2598  11.00000  0.05    0.58 
Q14   1   1.3834  0.8009  0.2238  11.00000  0.05    0.53 
Q15   1   0.3802  0.1374  0.2279  11.00000  0.05    0.52 
Q16   1   0.9027  0.5003  0.2103  11.00000  0.05    0.51 
Q17   1   1.1968  0.5658  0.3598  11.00000  0.05    0.51 
Q18   1   1.2665  0.6067  0.3301  11.00000  0.05    0.50 
Q19   1   0.8095  0.0640  0.3710  11.00000  0.05    0.49 
Q20   1   0.3012  0.0319  0.2267  11.00000  0.05    0.49 
;
_shelx_res_checksum              20877

_shelx_hkl_file                  
; 
 -15  -2  -6    3.56    3.65 
 -15  -2  -5    7.95    4.57 
 -15  -2  -4   18.84    6.46 
 -15  -2  -4   16.38    5.44 
 -15  -2  -3    1.32    3.68 
 -15  -2  -3    9.20    4.49 
 -15  -2  -2   -1.68    3.68 
 -15  -2  -2    4.10    3.68 
 -15  -2  -1    0.47    2.77 
 -15  -2  -1    2.84    3.85 
 -15  -2   0    4.29    4.07 
 -15  -2   0    6.38    4.85 
 -15  -1  -7    0.38    3.34 
 -15  -1  -6    7.41    4.77 
 -15  -1  -5   15.77    6.75 
 -15  -1  -4   10.11    4.61 
 -15  -1  -3   32.55    7.08 
 -15  -1  -3   15.32    6.08 
 -15  -1  -2   10.57    6.06 
 -15  -1  -2   10.20    5.00 
 -15  -1  -1   -0.57    3.67 
 -15  -1   0   11.46    5.83 
 -15  -1   1    4.94    3.91 
 -15   0  -7    2.86    3.79 
 -15   0  -7    2.94    3.44 
 -15   0  -6   -3.59    3.69 
 -15   0  -5   11.87    5.22 
 -15   0  -4    2.81    5.04 
 -15   0  -3   14.26    5.97 
 -15   0  -2    4.62    4.55 
 -15   0  -1   -3.33    3.76 
 -15   0   0    9.57    5.17 
 -15   0   1    4.06    4.23 
 -15   1  -7    0.58    4.05 
 -15   1  -7   -7.11    5.22 
 -15   1  -6   -2.20    5.29 
 -15   1  -6    6.26    4.52 
 -15   1  -5  -10.72    5.56 
 -15   1  -5   -0.23    3.11 
 -15   1  -4   16.91    6.66 
 -15   1  -3   -1.23    3.75 
 -15   1  -2    6.66    4.27 
 -15   1  -1   28.15    7.40 
 -15   1   0    2.71    3.63 
 -15   1   1   24.27    7.59 
 -15   2  -5   17.01    5.92 
 -15   2  -5   13.55    5.79 
 -15   2  -5   10.27    5.35 
 -15   2  -4    7.89    5.81 
 -15   2  -4   -4.72    4.27 
 -15   2  -3    2.39    4.11 
 -15   2  -3   16.38    6.44 
 -15   2  -2   -3.35    4.47 
 -15   2  -2    0.41    3.82 
 -15   2  -1    3.17    4.07 
 -15   2   0    3.48    3.92 
 -14  -7  -8   17.06    6.45 
 -14  -7  -8    7.24    4.85 
 -14  -7  -7    8.66    4.65 
 -14  -7  -7    0.45    3.55 
 -14  -7  -6    5.45    4.18 
 -14  -7  -6    3.16    3.34 
 -14  -7  -5    0.64    2.88 
 -14  -7  -5    1.14    3.46 
 -14  -7  -4    6.70    4.26 
 -14  -7  -3   -1.36    4.19 
 -14  -7  -2   12.01    6.12 
 -14  -7  -1    3.20    3.42 
 -14  -7   0   -4.87    4.15 
 -14  -7   0    5.24    4.02 
 -14  -7   1   28.19    7.19 
 -14  -7   1   15.81    5.73 
 -14  -7   2    4.71    4.58 
 -14  -7   2   -6.88    5.30 
 -14  -7   3   -1.09    2.80 
 -14  -7   3    0.37    3.17 
 -14  -6 -11    0.15    3.26 
 -14  -6 -10   -2.60    4.06 
 -14  -6  -9    1.54    3.14 
 -14  -6  -8    0.92    2.33 
 -14  -6  -7   18.83    6.13 
 -14  -6  -7   13.96    5.32 
 -14  -6  -6   20.99    6.43 
 -14  -6  -6   10.66    4.96 
 -14  -6  -5   31.68    7.42 
 -14  -6  -5   39.44    8.62 
 -14  -6  -4   11.25    5.00 
 -14  -6  -4   10.18    5.41 
 -14  -6  -3   10.65    4.61 
 -14  -6  -3   20.16    6.49 
 -14  -6  -2   60.72   10.32 
 -14  -6  -2   56.48    9.32 
 -14  -6  -1    0.21    4.02 
 -14  -6  -1    2.29    3.00 
 -14  -6   0    5.16    4.06 
 -14  -6   0   12.74    5.29 
 -14  -6   1   37.36    7.71 
 -14  -6   1   42.65    8.39 
 -14  -6   2    1.17    3.54 
 -14  -6   2    0.74    3.63 
 -14  -6   3    6.12    3.55 
 -14  -6   3   11.36    5.22 
 -14  -6   4   20.06    6.08 
 -14  -6   4   15.16    6.32 
 -14  -6   5   -2.29    3.61 
 -14  -6   5    2.16    3.36 
 -14  -5 -13   21.92    6.46 
 -14  -5 -12   21.84    6.42 
 -14  -5 -11   -0.72    3.50 
 -14  -5 -10   10.90    5.17 
 -14  -5  -9   32.38    7.56 
 -14  -5  -8    0.31    2.81 
 -14  -5  -8    6.80    3.91 
 -14  -5  -7   45.24    9.13 
 -14  -5  -7   29.12    6.97 
 -14  -5  -7   35.07    7.51 
 -14  -5  -6   22.52    6.29 
 -14  -5  -6   25.15    7.37 
 -14  -5  -6   38.32    8.19 
 -14  -5  -5    4.26    4.35 
 -14  -5  -5   12.18    5.33 
 -14  -5  -5    9.31    4.57 
 -14  -5  -4   -0.39    4.11 
 -14  -5  -4    3.37    3.64 
 -14  -5  -3    2.76    4.06 
 -14  -5  -3    7.14    4.52 
 -14  -5  -2    2.55    3.25 
 -14  -5  -2    5.25    4.23 
 -14  -5  -1    9.46    5.09 
 -14  -5  -1    6.71    4.53 
 -14  -5   0   -0.54    2.92 
 -14  -5   0   -0.02    3.42 
 -14  -5   1   10.27    5.24 
 -14  -5   1    8.82    4.84 
 -14  -5   2   29.91    7.09 
 -14  -5   2   22.25    6.52 
 -14  -5   3    6.10    4.18 
 -14  -5   3    4.27    4.13 
 -14  -5   4   -4.18    4.13 
 -14  -5   4    9.31    5.19 
 -14  -5   5    6.77    4.42 
 -14  -5   5    6.76    4.13 
 -14  -5   6   10.10    4.53 
 -14  -5   6    6.34    3.75 
 -14  -5   7    0.76    3.16 
 -14  -5   7   -3.23    4.15 
 -14  -4 -14    5.81    4.19 
 -14  -4 -13    8.12    3.92 
 -14  -4 -12    4.82    4.53 
 -14  -4 -11   -0.76    3.52 
 -14  -4 -11   -2.45    4.22 
 -14  -4 -10   -2.38    3.34 
 -14  -4 -10    2.31    3.31 
 -14  -4  -9   19.57    5.37 
 -14  -4  -9   19.57    6.02 
 -14  -4  -8    0.24    2.96 
 -14  -4  -8   -1.29    3.34 
 -14  -4  -7   -2.94    3.66 
 -14  -4  -7   -6.03    4.58 
 -14  -4  -6   13.47    4.88 
 -14  -4  -6   10.59    5.52 
 -14  -4  -6    2.29    2.90 
 -14  -4  -5    4.79    4.24 
 -14  -4  -5   13.28    5.78 
 -14  -4  -5    4.65    3.81 
 -14  -4  -4   -1.32    3.65 
 -14  -4  -4    1.42    2.53 
 -14  -4  -4    3.43    3.96 
 -14  -4  -3    1.67    3.97 
 -14  -4  -3    7.85    4.15 
 -14  -4  -2   -3.89    4.27 
 -14  -4  -2    2.42    3.68 
 -14  -4  -1   17.08    6.34 
 -14  -4  -1   20.76    6.30 
 -14  -4   0    8.58    3.57 
 -14  -4   0    4.33    3.12 
 -14  -4   1    0.08    3.21 
 -14  -4   1    3.78    2.29 
 -14  -4   2    7.33    3.42 
 -14  -4   2    7.33    4.91 
 -14  -4   3   20.64    5.65 
 -14  -4   3   22.06    6.52 
 -14  -4   4   45.72    8.50 
 -14  -4   4   47.01    8.92 
 -14  -4   5    0.68    4.03 
 -14  -4   5    1.08    3.57 
 -14  -4   6   -1.33    4.40 
 -14  -4   6    6.41    4.43 
 -14  -4   7   24.10    6.70 
 -14  -4   7   18.44    5.75 
 -14  -4   8    2.62    3.78 
 -14  -4   8    1.25    4.11 
 -14  -3 -15   -0.05    3.70 
 -14  -3 -15   11.73    5.57 
 -14  -3 -14    6.25    3.16 
 -14  -3 -14   -3.75    4.40 
 -14  -3 -13   -3.35    3.21 
 -14  -3 -13    7.85    4.21 
 -14  -3 -12   -0.08    3.54 
 -14  -3 -12    2.59    2.90 
 -14  -3 -11   10.92    5.22 
 -14  -3 -11    0.90    4.12 
 -14  -3 -10   17.54    6.12 
 -14  -3 -10   -0.05    3.69 
 -14  -3  -9    3.71    2.72 
 -14  -3  -9   -5.64    4.10 
 -14  -3  -8    3.84    2.83 
 -14  -3  -8    9.36    4.63 
 -14  -3  -7    9.08    4.31 
 -14  -3  -7   26.11    6.61 
 -14  -3  -6   21.14    6.28 
 -14  -3  -6   26.66    6.92 
 -14  -3  -6   18.09    5.54 
 -14  -3  -5   42.32    8.27 
 -14  -3  -5   29.11    6.81 
 -14  -3  -5   30.17    6.84 
 -14  -3  -4    5.11    4.00 
 -14  -3  -4   14.88    5.06 
 -14  -3  -4   20.94    6.26 
 -14  -3  -3   41.81    8.02 
 -14  -3  -3   47.99    8.28 
 -14  -3  -3   53.09    9.13 
 -14  -3  -2   25.54    6.41 
 -14  -3  -2   26.08    6.35 
 -14  -3  -1   -3.27    3.24 
 -14  -3  -1    4.88    4.24 
 -14  -3   0   49.44    8.92 
 -14  -3   0   65.69    9.98 
 -14  -3   1    0.93    3.37 
 -14  -3   1    0.32    2.53 
 -14  -3   2    0.34    2.89 
 -14  -3   2    9.35    4.79 
 -14  -3   3   26.49    6.79 
 -14  -3   3   16.64    5.99 
 -14  -3   4    0.94    2.92 
 -14  -3   4    1.56    2.70 
 -14  -3   5   18.74    6.20 
 -14  -3   5   14.79    5.69 
 -14  -3   6    2.29    3.90 
 -14  -3   6   -0.85    3.28 
 -14  -3   7    9.80    4.87 
 -14  -3   7    8.25    4.88 
 -14  -3   8   31.20    7.47 
 -14  -3   8   30.43    7.88 
 -14  -3   9    6.62    6.10 
 -14  -3   9    5.28    5.08 
 -14  -2 -15   -0.58    4.04 
 -14  -2 -15    8.85    4.26 
 -14  -2 -14   17.14    5.90 
 -14  -2 -14   25.60    6.72 
 -14  -2 -13   20.60    6.20 
 -14  -2 -13   21.58    6.69 
 -14  -2 -13   10.14    4.04 
 -14  -2 -12   14.13    4.62 
 -14  -2 -12   20.80    6.19 
 -14  -2 -12   17.55    5.45 
 -14  -2 -11   16.88    5.05 
 -14  -2 -11    5.64    4.45 
 -14  -2 -10    4.17    3.74 
 -14  -2 -10    1.59    3.92 
 -14  -2  -9   -6.39    4.95 
 -14  -2  -9    5.75    3.88 
 -14  -2  -8    1.44    2.75 
 -14  -2  -8    2.62    4.33 
 -14  -2  -7   -3.62    4.75 
 -14  -2  -7    6.00    3.13 
 -14  -2  -6    7.43    4.12 
 -14  -2  -6    8.49    4.58 
 -14  -2  -5   -2.00    2.45 
 -14  -2  -5   -1.44    2.37 
 -14  -2  -5   -1.39    3.54 
 -14  -2  -4    2.26    2.88 
 -14  -2  -4    4.00    3.31 
 -14  -2  -4    4.89    3.43 
 -14  -2  -3   -0.93    2.86 
 -14  -2  -3    1.25    2.62 
 -14  -2  -3    6.33    4.94 
 -14  -2  -2   10.31    4.06 
 -14  -2  -2   13.96    5.39 
 -14  -2  -1   18.10    6.17 
 -14  -2  -1   15.94    5.23 
 -14  -2   0    4.99    4.25 
 -14  -2   0    5.32    4.73 
 -14  -2   1   -2.79    3.52 
 -14  -2   1   -6.77    5.46 
 -14  -2   2    6.39    3.66 
 -14  -2   2    1.09    3.65 
 -14  -2   3    5.33    3.42 
 -14  -2   3    3.10    2.63 
 -14  -2   4    2.51    3.29 
 -14  -2   4    4.02    4.09 
 -14  -2   5    1.94    3.77 
 -14  -2   5    6.55    4.67 
 -14  -2   6   -5.69    4.41 
 -14  -2   6    1.20    4.28 
 -14  -2   7    3.18    3.98 
 -14  -2   7    5.05    3.59 
 -14  -2   8   27.35    7.14 
 -14  -2   8   10.01    4.92 
 -14  -2   9   14.37    5.27 
 -14  -2   9   13.50    6.02 
 -14  -2  10   18.46    6.14 
 -14  -2  10   20.79    6.36 
 -14  -1 -16   11.00    5.52 
 -14  -1 -16    3.37    2.65 
 -14  -1 -15   14.00    6.11 
 -14  -1 -15   19.59    5.94 
 -14  -1 -14    1.14    3.07 
 -14  -1 -14    1.31    2.60 
 -14  -1 -14    0.11    3.49 
 -14  -1 -13   18.07    6.14 
 -14  -1 -13   16.09    5.04 
 -14  -1 -13   13.79    4.81 
 -14  -1 -12   -5.30    4.29 
 -14  -1 -12    2.35    3.20 
 -14  -1 -12   -2.04    3.47 
 -14  -1 -11   12.86    4.77 
 -14  -1 -11   16.43    5.05 
 -14  -1 -11    3.68    2.90 
 -14  -1 -10   -1.92    3.71 
 -14  -1 -10    0.16    2.61 
 -14  -1  -9   -2.45    4.37 
 -14  -1  -8    7.96    4.39 
 -14  -1  -7   -1.49    3.87 
 -14  -1  -6   -1.54    2.78 
 -14  -1  -5    6.83    4.26 
 -14  -1  -4   21.25    5.89 
 -14  -1  -4   17.46    5.80 
 -14  -1  -3    4.11    3.80 
 -14  -1  -3    2.58    4.16 
 -14  -1  -2    1.87    3.07 
 -14  -1  -2   -1.34    3.68 
 -14  -1  -1    2.67    3.03 
 -14  -1  -1    7.88    4.35 
 -14  -1   0   -1.21    2.36 
 -14  -1   0    9.02    4.91 
 -14  -1   1    6.64    4.03 
 -14  -1   1    9.40    4.76 
 -14  -1   2    1.90    3.16 
 -14  -1   2    5.98    3.44 
 -14  -1   3    0.28    3.19 
 -14  -1   3    5.25    4.13 
 -14  -1   4    9.74    4.12 
 -14  -1   4   14.10    4.93 
 -14  -1   5    5.80    4.30 
 -14  -1   5   14.39    4.71 
 -14  -1   6   24.10    6.42 
 -14  -1   6   20.80    6.18 
 -14  -1   7   44.39    8.97 
 -14  -1   7   26.12    5.98 
 -14  -1   8    8.08    4.75 
 -14  -1   8    9.75    5.31 
 -14  -1   9   29.69    7.54 
 -14  -1  10   52.46    9.74 
 -14   0 -16    3.71    4.34 
 -14   0 -15    4.20    5.49 
 -14   0 -14   -1.35    3.16 
 -14   0 -14    0.12    3.74 
 -14   0 -13    4.58    3.99 
 -14   0 -13    3.92    4.05 
 -14   0 -12    8.19    4.80 
 -14   0 -12    9.45    5.04 
 -14   0 -11    3.71    2.93 
 -14   0 -11    6.93    4.54 
 -14   0 -10    2.52    4.50 
 -14   0 -10   -1.32    3.85 
 -14   0  -9    5.54    4.40 
 -14   0  -9   -0.78    2.94 
 -14   0  -8   10.97    5.75 
 -14   0  -7   -3.27    3.66 
 -14   0  -6    8.17    5.06 
 -14   0  -5    2.98    4.32 
 -14   0  -4    1.82    3.78 
 -14   0  -3    3.25    4.37 
 -14   0  -3   -0.35    2.99 
 -14   0  -2   19.59    5.56 
 -14   0  -2   13.74    5.69 
 -14   0  -1   15.99    5.21 
 -14   0  -1   25.35    6.99 
 -14   0   0    6.34    4.10 
 -14   0   0    4.68    3.16 
 -14   0   1    3.17    3.26 
 -14   0   1   -1.22    3.57 
 -14   0   2   17.35    5.28 
 -14   0   3   44.25    8.76 
 -14   0   4    6.18    3.76 
 -14   0   5    5.04    3.68 
 -14   0   6    9.08    4.72 
 -14   0   7   -6.02    4.99 
 -14   0   8    7.87    4.47 
 -14   0   9    2.46    3.67 
 -14   0  10   -1.86    4.27 
 -14   1 -16    6.16    5.39 
 -14   1 -15    6.77    3.78 
 -14   1 -15    6.10    4.48 
 -14   1 -14    2.97    4.36 
 -14   1 -14   -2.56    2.84 
 -14   1 -13   19.57    7.18 
 -14   1 -13    9.34    4.27 
 -14   1 -12    5.22    3.84 
 -14   1 -12    5.79    4.69 
 -14   1 -11    4.66    4.42 
 -14   1 -11   -2.66    3.53 
 -14   1 -10    4.38    3.80 
 -14   1 -10    3.35    3.00 
 -14   1  -9   10.57    5.35 
 -14   1  -9   -0.55    3.11 
 -14   1  -8    6.00    4.58 
 -14   1  -8   -0.07    3.25 
 -14   1  -7   11.75    5.13 
 -14   1  -7   16.13    5.91 
 -14   1  -6   -4.62    4.20 
 -14   1  -6   -2.92    3.11 
 -14   1  -5    9.71    5.38 
 -14   1  -4   12.33    5.31 
 -14   1  -3   17.78    6.38 
 -14   1  -2    0.38    4.20 
 -14   1  -1   18.28    6.24 
 -14   1   0    2.49    2.63 
 -14   1   1    4.40    4.23 
 -14   1   2    7.41    4.43 
 -14   1   3   12.06    4.86 
 -14   1   4    5.66    4.10 
 -14   1   5    2.32    4.04 
 -14   1   6   27.02    7.93 
 -14   1   7   -3.09    3.46 
 -14   1   8   -2.65    3.74 
 -14   1   9    1.44    4.71 
 -14   1  10   -4.91    4.54 
 -14   2 -15   29.23    7.07 
 -14   2 -15   20.52    6.78 
 -14   2 -14   28.57    8.06 
 -14   2 -14   19.04    6.41 
 -14   2 -13    0.86    3.33 
 -14   2 -13    9.14    6.43 
 -14   2 -12   -0.70    3.19 
 -14   2 -12    8.24    5.67 
 -14   2 -11    3.43    3.93 
 -14   2 -11    1.97    4.28 
 -14   2 -10   -1.67    3.94 
 -14   2 -10   -1.50    3.06 
 -14   2  -9    4.49    3.95 
 -14   2  -9   -0.11    3.45 
 -14   2  -8   10.00    4.88 
 -14   2  -8    7.69    4.21 
 -14   2  -8   18.34    5.56 
 -14   2  -7    1.51    2.80 
 -14   2  -7   -1.57    3.67 
 -14   2  -7   -1.42    3.08 
 -14   2  -6   -5.39    5.12 
 -14   2  -6    5.68    3.72 
 -14   2  -6    0.03    3.23 
 -14   2  -5    2.16    3.47 
 -14   2  -5    5.18    4.48 
 -14   2  -4    7.95    4.61 
 -14   2  -4   11.24    5.11 
 -14   2  -3    1.15    3.03 
 -14   2  -2   -0.45    4.23 
 -14   2  -1    2.41    4.04 
 -14   2   0    5.63    4.50 
 -14   2   1    2.52    3.94 
 -14   2   2    0.60    3.19 
 -14   2   3    3.38    4.44 
 -14   2   4   10.25    4.87 
 -14   2   5    0.02    2.97 
 -14   2   6   24.18    6.99 
 -14   2   7   -0.78    4.21 
 -14   2   8   25.20    7.07 
 -14   2   9   35.60    8.10 
 -14   2  10    4.01    3.59 
 -14   3 -14    2.91    3.98 
 -14   3 -14    2.98    3.92 
 -14   3 -13   27.27    6.98 
 -14   3 -13   18.95    7.04 
 -14   3 -12   21.95    7.51 
 -14   3 -12   20.56    6.08 
 -14   3 -11   -0.91    3.86 
 -14   3 -11    3.16    3.20 
 -14   3 -10    1.21    4.52 
 -14   3 -10    1.35    3.12 
 -14   3  -9   18.10    5.85 
 -14   3  -9   33.33    7.49 
 -14   3  -8    2.96    3.23 
 -14   3  -8   -0.95    2.69 
 -14   3  -8    5.86    4.37 
 -14   3  -7    8.85    4.34 
 -14   3  -7    4.06    4.52 
 -14   3  -7    7.88    4.55 
 -14   3  -6   20.34    6.26 
 -14   3  -6   20.13    6.07 
 -14   3  -6   14.91    5.11 
 -14   3  -5    8.67    4.79 
 -14   3  -5    7.69    3.70 
 -14   3  -4   -3.94    4.38 
 -14   3  -4   -1.32    3.68 
 -14   3  -4    8.61    4.29 
 -14   3  -3    6.70    3.52 
 -14   3  -3    0.26    2.75 
 -14   3  -3   10.62    5.82 
 -14   3  -2   38.09    8.45 
 -14   3  -2   37.32    8.20 
 -14   3  -1    2.29    3.23 
 -14   3  -1    4.62    3.82 
 -14   3   0   -2.31    4.54 
 -14   3   0    4.68    5.02 
 -14   3   1   28.83    7.10 
 -14   3   2    6.27    5.63 
 -14   3   3   20.52    6.36 
 -14   3   4   24.32    6.87 
 -14   3   5    6.78    5.33 
 -14   3   6    4.61    4.51 
 -14   3   7    9.67    4.27 
 -14   3   8    4.09    4.59 
 -14   3   9    6.69    4.76 
 -14   4 -14   -1.86    3.64 
 -14   4 -14    4.00    4.71 
 -14   4 -13    8.53    5.29 
 -14   4 -13    5.74    4.38 
 -14   4 -12    5.29    4.70 
 -14   4 -12    3.17    3.73 
 -14   4 -11    5.17    5.00 
 -14   4 -11    0.43    4.53 
 -14   4 -10   10.08    5.97 
 -14   4 -10   16.64    5.76 
 -14   4  -9   41.39    7.91 
 -14   4  -9   48.44    9.85 
 -14   4  -9   37.16    7.97 
 -14   4  -8    2.45    3.71 
 -14   4  -8   -0.85    3.08 
 -14   4  -8    6.89    5.31 
 -14   4  -7    6.80    4.14 
 -14   4  -7   12.56    4.88 
 -14   4  -7   12.38    4.66 
 -14   4  -6   25.50    6.83 
 -14   4  -6   48.64    8.66 
 -14   4  -6   56.74   10.18 
 -14   4  -5    8.84    5.04 
 -14   4  -5    0.19    3.43 
 -14   4  -5    7.04    4.94 
 -14   4  -4   26.92    7.55 
 -14   4  -4   33.01    7.42 
 -14   4  -4   26.55    7.61 
 -14   4  -3   32.37    7.68 
 -14   4  -3   32.84    7.75 
 -14   4  -3   47.73    9.93 
 -14   4  -2    0.03    2.98 
 -14   4  -2    3.28    4.30 
 -14   4  -2   -2.45    3.25 
 -14   4  -1   24.35    7.12 
 -14   4  -1   14.79    5.67 
 -14   4  -1   14.17    5.90 
 -14   4   0   -1.02    3.19 
 -14   4   0    3.38    3.89 
 -14   4   0   -3.42    3.90 
 -14   4   1    0.21    3.83 
 -14   4   1    2.24    3.05 
 -14   4   2   17.84    6.11 
 -14   4   2   17.27    5.56 
 -14   4   3   -1.96    3.42 
 -14   4   3   -0.30    3.65 
 -14   4   4    1.39    3.35 
 -14   4   4   -0.35    3.51 
 -14   4   5   -6.40    5.03 
 -14   4   5   -1.44    3.72 
 -14   4   6   10.38    4.97 
 -14   4   7   10.11    5.95 
 -14   4   8   -0.39    3.69 
 -14   4   9    5.14    3.30 
 -14   5 -12   13.98    6.11 
 -14   5 -12    6.49    6.12 
 -14   5 -11   11.77    5.32 
 -14   5 -11   11.15    6.46 
 -14   5 -10   13.10    5.63 
 -14   5 -10   -0.13    2.95 
 -14   5  -9   -1.64    3.16 
 -14   5  -9    1.48    2.75 
 -14   5  -8   14.36    5.14 
 -14   5  -8   28.81    7.56 
 -14   5  -8   19.66    5.98 
 -14   5  -7    8.53    4.92 
 -14   5  -7    8.97    3.82 
 -14   5  -6    0.86    3.56 
 -14   5  -6    8.73    4.74 
 -14   5  -5   15.80    5.76 
 -14   5  -5    6.43    5.95 
 -14   5  -5    9.70    5.20 
 -14   5  -4   14.51    5.35 
 -14   5  -4   15.67    5.49 
 -14   5  -4   18.28    6.15 
 -14   5  -3    8.24    5.63 
 -14   5  -3   -1.17    3.40 
 -14   5  -3    6.38    3.90 
 -14   5  -2   14.40    5.52 
 -14   5  -2    8.79    5.60 
 -14   5  -2   14.37    5.46 
 -14   5  -1   17.36    5.91 
 -14   5  -1   22.88    6.70 
 -14   5  -1   34.12    7.92 
 -14   5   0    5.65    4.48 
 -14   5   0    9.06    5.52 
 -14   5   0   -0.82    3.60 
 -14   5   1   15.17    5.81 
 -14   5   1   24.96    7.16 
 -14   5   1   20.46    6.37 
 -14   5   2   16.69    6.34 
 -14   5   2   11.45    4.99 
 -14   5   2   11.25    5.10 
 -14   5   3   -0.82    3.40 
 -14   5   3   -6.68    4.52 
 -14   5   3   -2.02    4.43 
 -14   5   4   37.13    8.77 
 -14   5   4   37.48    8.27 
 -14   5   4   25.42    6.72 
 -14   5   5   -1.61    3.28 
 -14   5   5    1.48    3.82 
 -14   5   5   -0.47    3.52 
 -14   5   6    1.91    3.90 
 -14   5   6   -1.59    2.95 
 -14   5   6    7.74    4.03 
 -14   5   7   14.93    6.24 
 -14   5   7   -0.75    3.90 
 -14   6 -11    8.57    5.33 
 -14   6 -11   15.53    6.22 
 -14   6 -10    8.09    4.99 
 -14   6 -10    4.90    4.62 
 -14   6  -9   27.25    7.09 
 -14   6  -9   30.32    7.94 
 -14   6  -9   27.96    7.79 
 -14   6  -8   11.03    5.23 
 -14   6  -8   17.72    6.64 
 -14   6  -8   19.26    6.35 
 -14   6  -7    8.00    4.79 
 -14   6  -7    4.63    3.55 
 -14   6  -7    3.88    4.47 
 -14   6  -6   43.66    9.09 
 -14   6  -6   43.70    8.58 
 -14   6  -6   53.15   10.05 
 -14   6  -5    3.61    4.20 
 -14   6  -5    4.71    4.75 
 -14   6  -5    0.13    3.32 
 -14   6  -4    9.93    4.72 
 -14   6  -4    8.03    4.77 
 -14   6  -4   11.55    5.46 
 -14   6  -3   32.88    8.24 
 -14   6  -3   24.83    7.17 
 -14   6  -3   40.94    8.28 
 -14   6  -2    6.83    5.11 
 -14   6  -2    4.73    3.28 
 -14   6  -2   -3.06    3.71 
 -14   6  -1    8.01    4.55 
 -14   6  -1    0.13    2.88 
 -14   6   0   27.01    7.32 
 -14   6   0   25.97    7.47 
 -14   6   0   18.66    6.37 
 -14   6   1    4.74    4.76 
 -14   6   1    5.89    4.38 
 -14   6   1    7.78    4.88 
 -14   6   2    6.46    5.86 
 -14   6   2   10.95    5.40 
 -14   6   2   11.14    5.62 
 -14   6   3    9.82    5.14 
 -14   6   3   19.93    6.44 
 -14   6   3   19.88    6.59 
 -14   6   4   12.53    5.38 
 -14   6   4   10.46    5.16 
 -14   6   4   13.58    6.10 
 -14   6   5    1.39    3.27 
 -14   6   5    0.25    5.25 
 -14   6   5   -6.20    4.91 
 -14   6   6    4.79    3.77 
 -14   6   6   21.09    6.98 
 -14   6   6   19.73    6.18 
 -14   7  -8    7.96    4.48 
 -14   7  -8    8.93    4.69 
 -14   7  -8   10.09    5.55 
 -14   7  -7   -0.58    2.72 
 -14   7  -7    4.74    3.87 
 -14   7  -7   -1.90    4.04 
 -14   7  -6   16.92    5.83 
 -14   7  -6    4.56    3.65 
 -14   7  -6   16.55    5.90 
 -14   7  -5    2.15    4.53 
 -14   7  -5   -0.71    2.88 
 -14   7  -4    1.95    3.65 
 -14   7  -4   -8.32    5.64 
 -14   7  -4    2.51    4.15 
 -14   7  -3   11.33    5.50 
 -14   7  -3    9.56    5.53 
 -14   7  -3   17.66    6.88 
 -14   7  -2    8.52    4.51 
 -14   7  -2   12.75    5.15 
 -14   7  -2    7.96    4.92 
 -14   7  -1    0.04    3.77 
 -14   7  -1   -4.23    5.03 
 -14   7  -1    2.63    3.44 
 -14   7   0    5.76    4.07 
 -14   7   0    6.72    4.80 
 -14   7   0   -7.10    4.42 
 -14   7   1   11.12    5.86 
 -14   7   1   11.98    5.30 
 -14   7   1    3.06    4.18 
 -14   7   2    8.03    5.35 
 -14   7   2    4.96    5.12 
 -14   7   2    4.65    5.07 
 -14   7   3    7.84    4.10 
 -14   7   3   14.82    6.37 
 -14   7   3    8.91    4.92 
 -13 -10  -8   -2.74    4.86 
 -13 -10  -8    9.00    5.60 
 -13 -10  -7    6.74    4.15 
 -13 -10  -7    0.99    4.04 
 -13 -10  -6    4.93    4.18 
 -13 -10  -5    7.21    4.25 
 -13 -10  -4   20.88    5.70 
 -13 -10  -3   -0.27    2.97 
 -13 -10  -2    7.89    5.19 
 -13 -10  -1   19.14    6.49 
 -13 -10   0   -1.61    3.59 
 -13 -10   1    1.61    3.31 
 -13 -10   2   15.57    6.45 
 -13 -10   3    5.14    4.39 
 -13  -9 -12    3.26    3.62 
 -13  -9 -11   18.75    6.17 
 -13  -9 -10   -1.52    3.48 
 -13  -9  -9    0.40    3.90 
 -13  -9  -9    3.64    4.79 
 -13  -9  -8    8.06    5.40 
 -13  -9  -8   15.29    6.38 
 -13  -9  -7   -1.78    2.60 
 -13  -9  -7   -1.64    3.17 
 -13  -9  -6   -3.42    3.78 
 -13  -9  -5    8.51    5.30 
 -13  -9  -4    2.26    3.21 
 -13  -9  -3   -1.43    2.93 
 -13  -9  -2    1.85    3.63 
 -13  -9  -1   34.91    8.12 
 -13  -9   0   -0.39    3.73 
 -13  -9   1    6.64    4.27 
 -13  -9   2   34.50    7.82 
 -13  -9   3   10.39    6.03 
 -13  -9   4    3.86    3.71 
 -13  -9   5   15.14    5.35 
 -13  -9   6    1.17    3.46 
 -13  -8 -14    1.36    3.05 
 -13  -8 -14   12.24    5.75 
 -13  -8 -13   20.42    6.35 
 -13  -8 -13   19.80    6.42 
 -13  -8 -12    3.87    4.27 
 -13  -8 -11    2.66    4.17 
 -13  -8 -10    1.42    3.88 
 -13  -8  -9   19.39    6.15 
 -13  -8  -9   19.12    6.06 
 -13  -8  -8    6.94    4.92 
 -13  -8  -8   10.46    4.65 
 -13  -8  -7    1.77    3.70 
 -13  -8  -7    5.84    3.53 
 -13  -8  -6    1.70    3.33 
 -13  -8  -5   10.07    5.19 
 -13  -8  -4   14.68    5.23 
 -13  -8  -3    0.18    2.52 
 -13  -8  -2    0.58    3.88 
 -13  -8  -1    4.64    4.88 
 -13  -8   0   -0.84    2.58 
 -13  -8   1   24.41    6.88 
 -13  -8   2    8.66    4.88 
 -13  -8   2    1.87    3.97 
 -13  -8   3   -8.20    4.61 
 -13  -8   3    9.56    5.89 
 -13  -8   4   21.47    6.55 
 -13  -8   4   16.54    5.56 
 -13  -8   5    7.18    3.63 
 -13  -8   5    1.24    3.92 
 -13  -8   6   21.48    6.37 
 -13  -8   6   10.76    4.87 
 -13  -8   7    6.30    4.37 
 -13  -8   7    9.98    4.75 
 -13  -8   8    6.36    3.86 
 -13  -8   8    2.99    4.54 
 -13  -8   9    8.66    4.64 
 -13  -8   9   18.07    6.23 
 -13  -7 -16    6.67    5.44 
 -13  -7 -16   -1.20    2.97 
 -13  -7 -15    9.15    5.50 
 -13  -7 -15    3.66    4.15 
 -13  -7 -14   13.10    5.65 
 -13  -7 -14   11.79    6.09 
 -13  -7 -13   -6.41    4.61 
 -13  -7 -13   10.11    5.88 
 -13  -7 -12    5.74    4.67 
 -13  -7 -12    5.45    3.90 
 -13  -7 -11    4.42    3.41 
 -13  -7 -10   -3.32    4.02 
 -13  -7  -9   24.62    6.97 
 -13  -7  -9   14.10    4.95 
 -13  -7  -8   -1.79    3.45 
 -13  -7  -8    0.97    3.55 
 -13  -7  -7   -0.68    3.15 
 -13  -7  -7    0.28    3.67 
 -13  -7  -6   23.45    6.54 
 -13  -7  -5    8.13    5.26 
 -13  -7  -4   37.92    7.82 
 -13  -7  -3   44.29    8.50 
 -13  -7  -2    9.35    4.37 
 -13  -7  -2    9.59    4.60 
 -13  -7  -1   26.38    6.28 
 -13  -7  -1   30.61    7.13 
 -13  -7   0   28.12    6.70 
 -13  -7   0   40.36    8.27 
 -13  -7   1   18.07    6.55 
 -13  -7   1    9.06    4.23 
 -13  -7   2   15.43    5.80 
 -13  -7   2    2.47    3.44 
 -13  -7   3   -5.30    4.95 
 -13  -7   3    0.95    3.43 
 -13  -7   4    4.29    2.98 
 -13  -7   4   -2.27    3.08 
 -13  -7   5   10.95    4.64 
 -13  -7   5   17.67    5.91 
 -13  -7   6    7.59    4.22 
 -13  -7   6    1.73    4.36 
 -13  -7   7    8.66    4.72 
 -13  -7   7    2.37    3.55 
 -13  -7   8   -1.25    3.29 
 -13  -7   8    1.89    3.16 
 -13  -7   9    2.81    3.29 
 -13  -7   9   12.01    6.48 
 -13  -7  10    9.19    5.24 
 -13  -7  10   -0.68    3.16 
 -13  -7  11    3.98    4.12 
 -13  -7  11    6.51    4.07 
 -13  -6 -17    6.30    5.00 
 -13  -6 -17   -0.33    2.66 
 -13  -6 -16   60.62   10.40 
 -13  -6 -16   64.43   10.52 
 -13  -6 -15    0.89    3.86 
 -13  -6 -15    9.76    5.29 
 -13  -6 -14    4.70    4.03 
 -13  -6 -14   15.94    6.73 
 -13  -6 -13   35.43    8.31 
 -13  -6 -12   -4.08    3.79 
 -13  -6 -11    0.78    3.07 
 -13  -6 -10   46.50    8.51 
 -13  -6  -9    7.66    4.60 
 -13  -6  -8   -1.53    3.73 
 -13  -6  -8   13.08    5.66 
 -13  -6  -7    2.89    3.48 
 -13  -6  -7   -3.47    4.04 
 -13  -6  -6    8.38    4.44 
 -13  -6  -6    4.52    3.20 
 -13  -6  -6   -2.88    3.77 
 -13  -6  -5    5.40    5.19 
 -13  -6  -5    0.64    2.72 
 -13  -6  -4   -2.64    3.13 
 -13  -6  -4    5.04    4.50 
 -13  -6  -3   -0.86    2.91 
 -13  -6  -3    4.27    3.27 
 -13  -6  -2    1.77    3.72 
 -13  -6  -2    0.65    3.38 
 -13  -6  -1    6.09    4.02 
 -13  -6  -1    3.86    3.48 
 -13  -6   0    1.59    4.12 
 -13  -6   0   -3.13    3.65 
 -13  -6   1   -1.97    3.70 
 -13  -6   1    6.07    3.94 
 -13  -6   2   -0.56    3.29 
 -13  -6   2   -2.56    2.62 
 -13  -6   3    0.40    3.16 
 -13  -6   3   -1.99    3.22 
 -13  -6   4    3.98    4.30 
 -13  -6   4   -3.48    4.22 
 -13  -6   5    0.59    4.18 
 -13  -6   5    3.15    3.40 
 -13  -6   6   26.03    6.66 
 -13  -6   6   17.74    6.28 
 -13  -6   7    5.74    4.96 
 -13  -6   7    4.31    4.58 
 -13  -6   8    3.61    3.94 
 -13  -6   8    1.67    3.66 
 -13  -6   9   14.17    5.45 
 -13  -6   9   18.36    6.01 
 -13  -6  10   10.19    5.35 
 -13  -6  10    3.27    4.69 
 -13  -6  11    2.98    3.35 
 -13  -6  11    3.16    2.68 
 -13  -6  12    3.03    4.33 
 -13  -6  12    0.55    3.56 
 -13  -5 -18    2.15    3.34 
 -13  -5 -18    0.64    4.45 
 -13  -5 -17   35.46    9.19 
 -13  -5 -17   24.33    6.76 
 -13  -5 -16   -3.83    4.33 
 -13  -5 -16    3.53    4.91 
 -13  -5 -15    2.47    3.13 
 -13  -5 -14    1.21    3.37 
 -13  -5 -13   26.33    6.57 
 -13  -5 -12    2.58    2.74 
 -13  -5 -11    0.68    2.53 
 -13  -5 -10    0.64    3.05 
 -13  -5 -10   -4.87    3.85 
 -13  -5  -9   -2.68    3.27 
 -13  -5  -9    4.36    4.23 
 -13  -5  -8    6.55    3.90 
 -13  -5  -8   -3.46    3.52 
 -13  -5  -8    8.81    5.29 
 -13  -5  -7   10.54    5.17 
 -13  -5  -7   11.97    4.95 
 -13  -5  -7   16.98    5.46 
 -13  -5  -6    9.45    4.45 
 -13  -5  -6   -1.48    2.77 
 -13  -5  -6    3.60    3.64 
 -13  -5  -5    2.06    3.14 
 -13  -5  -5    4.29    4.49 
 -13  -5  -4    3.88    3.50 
 -13  -5  -4   -0.23    2.83 
 -13  -5  -3   11.72    3.97 
 -13  -5  -3   11.65    3.82 
 -13  -5  -2    9.27    4.31 
 -13  -5  -2    3.39    3.07 
 -13  -5  -1   20.77    6.13 
 -13  -5  -1   12.46    5.38 
 -13  -5   0   61.10    9.69 
 -13  -5   0   59.10    8.80 
 -13  -5   1   30.01    6.42 
 -13  -5   1   24.23    6.31 
 -13  -5   2    0.88    2.80 
 -13  -5   2    0.33    2.96 
 -13  -5   3   24.27    6.44 
 -13  -5   3   29.06    6.57 
 -13  -5   4   28.10    6.92 
 -13  -5   4   28.84    6.76 
 -13  -5   5   -4.66    4.06 
 -13  -5   5    4.22    4.51 
 -13  -5   6   32.42    7.07 
 -13  -5   6   37.52    8.14 
 -13  -5   7   27.12    6.97 
 -13  -5   7   27.68    7.38 
 -13  -5   8   40.84    8.31 
 -13  -5   8   41.53    8.26 
 -13  -5   9    2.07    4.48 
 -13  -5   9   12.44    5.28 
 -13  -5  10   -1.69    3.08 
 -13  -5  10    5.75    4.04 
 -13  -5  11   79.67   11.20 
 -13  -5  11   79.39   11.35 
 -13  -5  12   -6.38    4.29 
 -13  -5  12    4.91    4.28 
 -13  -5  13    4.74    4.45 
 -13  -5  13    9.65    5.04 
 -13  -4 -19    2.52    2.89 
 -13  -4 -19    9.93    5.97 
 -13  -4 -18   37.15    9.12 
 -13  -4 -18   41.34    8.88 
 -13  -4 -17    7.42    5.21 
 -13  -4 -16    3.67    4.10 
 -13  -4 -15   17.75    5.82 
 -13  -4 -14   -2.65    3.43 
 -13  -4 -13   10.08    4.80 
 -13  -4 -13   10.02    5.05 
 -13  -4 -12    4.89    4.10 
 -13  -4 -12    5.72    4.89 
 -13  -4 -11   14.09    5.13 
 -13  -4 -11    6.10    4.06 
 -13  -4 -10   10.86    4.94 
 -13  -4 -10    7.47    3.94 
 -13  -4  -9   27.95    6.90 
 -13  -4  -9   15.18    5.09 
 -13  -4  -8    4.34    4.14 
 -13  -4  -8   -1.12    4.30 
 -13  -4  -7   -0.87    3.01 
 -13  -4  -7    3.27    3.02 
 -13  -4  -7    2.18    4.11 
 -13  -4  -6   29.56    6.72 
 -13  -4  -6   20.63    5.47 
 -13  -4  -6   25.13    6.97 
 -13  -4  -5   -3.13    2.52 
 -13  -4  -5   -1.43    3.02 
 -13  -4  -5   -2.01    3.26 
 -13  -4  -4   26.60    6.58 
 -13  -4  -4   33.59    7.26 
 -13  -4  -3   14.33    4.85 
 -13  -4  -3   11.23    4.20 
 -13  -4  -2    6.34    3.29 
 -13  -4  -2    7.65    4.42 
 -13  -4  -1   36.75    7.29 
 -13  -4  -1   29.87    6.73 
 -13  -4   0   18.99    5.76 
 -13  -4   0   16.82    5.20 
 -13  -4   1   53.79    8.97 
 -13  -4   1   51.56    8.40 
 -13  -4   2   -4.55    3.79 
 -13  -4   2   -0.64    3.02 
 -13  -4   3   20.16    5.67 
 -13  -4   3   13.16    5.00 
 -13  -4   4   34.67    7.43 
 -13  -4   4   37.48    7.50 
 -13  -4   5    3.62    3.60 
 -13  -4   5   11.13    5.14 
 -13  -4   6   -0.68    3.20 
 -13  -4   6    0.20    2.59 
 -13  -4   7   22.29    6.02 
 -13  -4   7   16.52    5.63 
 -13  -4   8   -3.56    2.98 
 -13  -4   8   11.32    5.32 
 -13  -4   9    7.56    4.95 
 -13  -4   9    1.28    3.00 
 -13  -4  10    5.47    4.43 
 -13  -4  10    9.45    4.35 
 -13  -4  11   26.36    7.47 
 -13  -4  11   31.19    7.43 
 -13  -4  12    3.89    4.12 
 -13  -4  12    3.99    4.61 
 -13  -4  13   14.20    5.38 
 -13  -4  13   19.50    5.73 
 -13  -4  14   17.84    5.49 
 -13  -4  14   20.88    5.97 
 -13  -3 -20   32.79    9.46 
 -13  -3 -20   24.66    7.19 
 -13  -3 -19    4.17    3.34 
 -13  -3 -18    2.65    3.40 
 -13  -3 -17    4.23    4.54 
 -13  -3 -17    8.62    4.62 
 -13  -3 -16   13.41    5.61 
 -13  -3 -16   12.24    5.73 
 -13  -3 -15    2.05    2.80 
 -13  -3 -15    1.42    3.16 
 -13  -3 -14    1.44    2.97 
 -13  -3 -14    0.18    2.84 
 -13  -3 -13   10.20    4.89 
 -13  -3 -13    9.04    4.96 
 -13  -3 -12    3.54    3.39 
 -13  -3 -12    6.47    3.36 
 -13  -3 -11    2.37    3.34 
 -13  -3 -11    4.23    3.57 
 -13  -3 -10   61.20    8.88 
 -13  -3 -10   52.72    8.66 
 -13  -3  -9    3.23    3.81 
 -13  -3  -9    5.53    3.36 
 -13  -3  -8   -2.17    3.47 
 -13  -3  -8    0.74    2.19 
 -13  -3  -7   49.42    8.50 
 -13  -3  -7   53.81    8.50 
 -13  -3  -7   48.66    8.36 
 -13  -3  -6   -0.20    2.91 
 -13  -3  -6   -2.90    3.20 
 -13  -3  -6    6.45    3.64 
 -13  -3  -5    2.75    4.00 
 -13  -3  -5    2.69    2.98 
 -13  -3  -5    1.91    3.73 
 -13  -3  -4   -0.34    2.41 
 -13  -3  -4    3.02    3.58 
 -13  -3  -3   -0.76    2.93 
 -13  -3  -3   -4.43    3.47 
 -13  -3  -2    0.19    2.73 
 -13  -3  -2   -2.17    2.74 
 -13  -3  -1    3.49    3.45 
 -13  -3  -1    3.97    2.45 
 -13  -3   0   -0.71    2.76 
 -13  -3   0    5.53    3.10 
 -13  -3   1   -2.14    3.39 
 -13  -3   1   -0.69    3.64 
 -13  -3   2    4.50    3.59 
 -13  -3   2    4.60    3.38 
 -13  -3   3    2.68    3.58 
 -13  -3   3    0.87    2.90 
 -13  -3   4    5.96    4.26 
 -13  -3   4   11.60    4.87 
 -13  -3   5   26.73    6.27 
 -13  -3   5   41.19    7.99 
 -13  -3   6    1.87    3.12 
 -13  -3   6   10.50    4.76 
 -13  -3   7   -1.32    3.28 
 -13  -3   7    3.98    4.11 
 -13  -3   8    9.20    5.41 
 -13  -3   8    8.44    3.91 
 -13  -3   9    2.79    3.41 
 -13  -3   9   -1.32    2.77 
 -13  -3  10    2.14    4.09 
 -13  -3  10   -0.28    3.78 
 -13  -3  11    0.12    2.29 
 -13  -3  11    5.46    5.00 
 -13  -3  12    3.67    4.30 
 -13  -3  12   -2.93    3.51 
 -13  -3  13   35.35    7.82 
 -13  -3  13   26.06    7.29 
 -13  -3  14    6.52    4.98 
 -13  -3  14    0.05    3.04 
 -13  -3  15    5.20    3.00 
 -13  -3  15    4.55    3.55 
 -13  -2 -20   -1.45    3.36 
 -13  -2 -20   12.93    6.12 
 -13  -2 -19    5.89    5.12 
 -13  -2 -19    4.83    4.06 
 -13  -2 -18    2.43    3.80 
 -13  -2 -18    0.40    3.10 
 -13  -2 -17   35.14    7.47 
 -13  -2 -17   34.08    7.74 
 -13  -2 -16    4.52    4.17 
 -13  -2 -16    2.33    4.32 
 -13  -2 -15    6.82    3.87 
 -13  -2 -15    5.23    4.65 
 -13  -2 -14    3.37    2.97 
 -13  -2 -14   15.37    5.60 
 -13  -2 -14    9.42    4.67 
 -13  -2 -13    1.04    3.43 
 -13  -2 -13   -5.34    3.50 
 -13  -2 -13   -1.62    2.89 
 -13  -2 -12    8.45    4.98 
 -13  -2 -12    9.40    3.99 
 -13  -2 -11    0.01    2.80 
 -13  -2 -11    3.26    3.13 
 -13  -2 -10   10.04    4.44 
 -13  -2 -10    0.02    3.54 
 -13  -2  -9    2.48    3.26 
 -13  -2  -9    4.38    2.77 
 -13  -2  -8   26.92    6.18 
 -13  -2  -8   21.65    5.76 
 -13  -2  -7    3.75    3.33 
 -13  -2  -7    7.41    3.95 
 -13  -2  -6   -1.03    3.03 
 -13  -2  -6   -3.82    2.60 
 -13  -2  -5   52.77    8.78 
 -13  -2  -5   45.15    8.12 
 -13  -2  -5   48.55    7.75 
 -13  -2  -4   26.06    6.54 
 -13  -2  -4   24.77    6.43 
 -13  -2  -4   41.75    7.41 
 -13  -2  -3    6.06    3.60 
 -13  -2  -3    8.45    5.25 
 -13  -2  -2    3.60    3.34 
 -13  -2  -2   12.32    5.43 
 -13  -2  -1    5.81    3.37 
 -13  -2  -1   12.67    5.04 
 -13  -2   0   23.27    6.14 
 -13  -2   0   14.10    4.74 
 -13  -2   1   -3.11    3.20 
 -13  -2   1    2.54    2.55 
 -13  -2   2   14.83    4.20 
 -13  -2   2   16.73    5.43 
 -13  -2   3   16.01    4.67 
 -13  -2   3   12.15    5.20 
 -13  -2   4    2.70    2.96 
 -13  -2   4   -1.85    2.81 
 -13  -2   5   14.88    5.07 
 -13  -2   5   15.41    5.55 
 -13  -2   6   64.58    9.17 
 -13  -2   6   56.04    9.10 
 -13  -2   7   15.44    6.00 
 -13  -2   7   13.01    4.74 
 -13  -2   8   13.56    4.63 
 -13  -2   8   17.59    6.54 
 -13  -2   9   68.77   10.40 
 -13  -2   9   58.09    9.14 
 -13  -2  10    1.76    3.53 
 -13  -2  10    2.19    2.45 
 -13  -2  11   45.07    8.03 
 -13  -2  11   48.28    9.27 
 -13  -2  12    3.90    3.21 
 -13  -2  12    6.00    4.05 
 -13  -2  13    3.30    4.65 
 -13  -2  13    1.77    3.05 
 -13  -2  14    1.80    3.46 
 -13  -2  14    8.18    4.81 
 -13  -2  15   -1.18    3.46 
 -13  -2  15   -3.39    3.34 
 -13  -1 -20    5.21    3.68 
 -13  -1 -20   11.93    6.39 
 -13  -1 -19    9.35    5.35 
 -13  -1 -19    5.38    3.52 
 -13  -1 -18    9.52    4.96 
 -13  -1 -18    8.28    4.46 
 -13  -1 -17    2.20    4.26 
 -13  -1 -17    5.26    4.82 
 -13  -1 -16    8.11    5.00 
 -13  -1 -16    9.22    4.67 
 -13  -1 -15   32.02    7.33 
 -13  -1 -15   47.78    8.33 
 -13  -1 -15   42.46    7.65 
 -13  -1 -14   14.39    4.70 
 -13  -1 -14   24.33    6.26 
 -13  -1 -14   17.57    5.63 
 -13  -1 -13    0.93    2.40 
 -13  -1 -13   10.68    4.20 
 -13  -1 -13    2.90    4.14 
 -13  -1 -12   47.05    7.91 
 -13  -1 -12   41.62    8.26 
 -13  -1 -12   51.18    8.44 
 -13  -1 -11    4.69    3.45 
 -13  -1 -11    2.81    3.31 
 -13  -1 -10    7.09    4.39 
 -13  -1 -10   19.33    5.41 
 -13  -1  -9   22.38    5.48 
 -13  -1  -9   21.09    5.55 
 -13  -1  -8    4.80    3.25 
 -13  -1  -8   -6.74    4.57 
 -13  -1  -7   -1.81    3.62 
 -13  -1  -7    0.50    2.75 
 -13  -1  -6    6.86    3.38 
 -13  -1  -6   12.92    5.40 
 -13  -1  -5    1.96    3.00 
 -13  -1  -5    6.68    3.75 
 -13  -1  -5    5.40    3.49 
 -13  -1  -4    2.73    2.75 
 -13  -1  -4    8.21    3.81 
 -13  -1  -4    4.40    3.40 
 -13  -1  -3   -0.66    3.15 
 -13  -1  -3    5.87    4.59 
 -13  -1  -3    1.95    2.27 
 -13  -1  -2   14.02    5.21 
 -13  -1  -2   16.90    5.47 
 -13  -1  -1   28.64    6.59 
 -13  -1  -1   32.94    6.59 
 -13  -1   0   -1.92    3.52 
 -13  -1   0    2.58    3.93 
 -13  -1   1    6.17    3.77 
 -13  -1   1    2.75    3.04 
 -13  -1   2    4.94    3.00 
 -13  -1   2    7.17    4.32 
 -13  -1   3   -2.64    3.86 
 -13  -1   3    1.34    3.34 
 -13  -1   4   11.33    4.22 
 -13  -1   4    0.18    3.10 
 -13  -1   5    9.61    4.86 
 -13  -1   5   16.57    5.00 
 -13  -1   6    2.78    2.77 
 -13  -1   6   -0.47    3.19 
 -13  -1   7    3.20    2.97 
 -13  -1   7    3.87    3.19 
 -13  -1   8   -0.04    2.32 
 -13  -1   8    1.58    3.44 
 -13  -1   9   11.45    5.28 
 -13  -1   9    7.52    4.04 
 -13  -1  10   14.33    5.28 
 -13  -1  10    5.74    3.77 
 -13  -1  11    6.34    3.69 
 -13  -1  11    7.20    3.63 
 -13  -1  12    0.97    3.35 
 -13  -1  12    0.25    3.64 
 -13  -1  13   17.95    6.19 
 -13  -1  13   15.01    4.93 
 -13  -1  14    5.34    2.97 
 -13  -1  14    1.63    3.28 
 -13  -1  15    2.17    2.97 
 -13  -1  15   -4.07    2.79 
 -13   0 -20    2.85    3.26 
 -13   0 -20   -0.14    3.65 
 -13   0 -19    5.81    3.34 
 -13   0 -19    8.03    5.05 
 -13   0 -18    3.12    3.56 
 -13   0 -18    6.86    4.76 
 -13   0 -17   13.52    5.97 
 -13   0 -17   -1.66    3.23 
 -13   0 -16   -7.54    4.50 
 -13   0 -16   -0.72    2.92 
 -13   0 -15    1.60    3.16 
 -13   0 -15    6.40    3.86 
 -13   0 -15   -1.30    3.55 
 -13   0 -14    8.31    3.96 
 -13   0 -14    3.44    3.59 
 -13   0 -14    7.26    4.71 
 -13   0 -13    6.33    4.06 
 -13   0 -13   -0.14    2.41 
 -13   0 -13   -1.93    2.87 
 -13   0 -12   50.86    8.57 
 -13   0 -12   39.39    7.89 
 -13   0 -12   44.10    7.71 
 -13   0 -11   18.78    5.29 
 -13   0 -11   21.05    5.45 
 -13   0 -11   26.26    6.58 
 -13   0 -10   -0.97    2.44 
 -13   0 -10   -0.18    2.71 
 -13   0 -10    1.57    3.78 
 -13   0  -9   19.74    5.97 
 -13   0  -9   17.35    4.91 
 -13   0  -8   17.06    5.21 
 -13   0  -8   15.74    5.40 
 -13   0  -7   13.27    4.23 
 -13   0  -7    7.79    4.86 
 -13   0  -6   -3.19    3.04 
 -13   0  -6    7.39    4.36 
 -13   0  -5   25.49    5.31 
 -13   0  -5   36.40    7.57 
 -13   0  -4    4.83    4.51 
 -13   0  -4    1.13    2.52 
 -13   0  -3    0.84    4.12 
 -13   0  -3    7.38    4.07 
 -13   0  -2    8.70    4.58 
 -13   0  -2   10.63    2.99 
 -13   0  -1    2.31    4.04 
 -13   0  -1   -1.21    2.74 
 -13   0   0   30.65    6.22 
 -13   0   0   43.09    8.11 
 -13   0   1   -3.29    3.63 
 -13   0   1    7.86    3.66 
 -13   0   2    5.87    2.76 
 -13   0   2    4.09    3.79 
 -13   0   3    2.94    2.97 
 -13   0   3    2.76    3.00 
 -13   0   4    6.52    3.51 
 -13   0   4   22.53    6.43 
 -13   0   5    4.73    3.22 
 -13   0   5    1.21    3.30 
 -13   0   6   19.26    6.37 
 -13   0   6   29.14    6.16 
 -13   0   7   36.31    6.90 
 -13   0   7   26.29    6.43 
 -13   0   8    1.60    3.45 
 -13   0   8    6.43    3.62 
 -13   0   9   45.24    8.68 
 -13   0   9   44.44    7.69 
 -13   0  10   32.70    6.77 
 -13   0  10   33.66    7.96 
 -13   0  11    8.06    5.07 
 -13   0  12   90.69   12.47 
 -13   0  13    2.13    3.40 
 -13   0  14    4.46    3.09 
 -13   0  15   26.03    6.74 
 -13   1 -20    5.59    5.39 
 -13   1 -19   38.25    9.11 
 -13   1 -18    7.21    4.94 
 -13   1 -17    1.03    3.72 
 -13   1 -16    0.83    3.08 
 -13   1 -16   -0.01    3.59 
 -13   1 -15    0.42    2.57 
 -13   1 -15   -2.17    3.25 
 -13   1 -14    5.70    3.95 
 -13   1 -14    8.27    5.35 
 -13   1 -13    1.48    2.56 
 -13   1 -13    5.51    4.51 
 -13   1 -12    0.99    2.53 
 -13   1 -12   -4.16    4.02 
 -13   1 -11    3.07    3.74 
 -13   1 -11    0.11    2.99 
 -13   1 -10   27.99    6.35 
 -13   1 -10   44.55    8.58 
 -13   1  -9   16.39    5.47 
 -13   1  -9   19.48    5.83 
 -13   1  -8   -3.89    3.24 
 -13   1  -8   -3.08    3.01 
 -13   1  -7    9.27    3.71 
 -13   1  -6   15.81    5.49 
 -13   1  -5   22.71    6.47 
 -13   1  -4   13.44    5.39 
 -13   1  -3    6.76    3.69 
 -13   1  -3   11.99    4.87 
 -13   1  -2    7.58    3.33 
 -13   1  -2    5.99    4.14 
 -13   1  -1   14.35    4.66 
 -13   1  -1   19.23    4.52 
 -13   1   0   19.62    4.83 
 -13   1   0   13.20    4.78 
 -13   1   1    2.79    4.19 
 -13   1   1    1.50    2.04 
 -13   1   2   52.55    7.71 
 -13   1   2   58.83    9.79 
 -13   1   3    6.62    4.44 
 -13   1   4    8.86    4.64 
 -13   1   5   14.84    4.81 
 -13   1   6    3.24    3.80 
 -13   1   7    6.13    4.16 
 -13   1   8    3.39    2.89 
 -13   1   9    6.96    4.38 
 -13   1  10    2.00    3.42 
 -13   1  11    0.84    3.73 
 -13   1  12   14.38    6.00 
 -13   1  13   11.33    5.50 
 -13   1  14   15.16    6.84 
 -13   1  15   30.87    7.72 
 -13   2 -20   10.10    5.91 
 -13   2 -19   10.29    6.53 
 -13   2 -18   11.38    5.91 
 -13   2 -17   12.79    6.87 
 -13   2 -16   26.82    7.47 
 -13   2 -16   24.45    5.89 
 -13   2 -15    3.03    2.52 
 -13   2 -15    2.16    4.48 
 -13   2 -14    2.68    4.62 
 -13   2 -14    4.38    3.97 
 -13   2 -13    9.24    4.55 
 -13   2 -13   13.05    5.59 
 -13   2 -12    1.51    2.90 
 -13   2 -12    6.49    4.42 
 -13   2 -11   -0.08    3.16 
 -13   2 -11   -4.61    3.46 
 -13   2 -10   26.18    6.54 
 -13   2 -10   16.71    5.63 
 -13   2  -9    2.67    3.35 
 -13   2  -9    2.88    3.64 
 -13   2  -9    3.37    3.74 
 -13   2  -8   18.44    5.12 
 -13   2  -8   13.29    4.89 
 -13   2  -8    4.82    3.87 
 -13   2  -7    2.20    2.55 
 -13   2  -7   -1.21    3.54 
 -13   2  -7    6.90    5.22 
 -13   2  -6   22.74    5.87 
 -13   2  -6   20.64    5.68 
 -13   2  -5   25.49    6.52 
 -13   2  -5   29.22    7.44 
 -13   2  -4    8.12    4.78 
 -13   2  -3   12.71    5.61 
 -13   2  -2    8.91    4.49 
 -13   2  -1   28.26    6.79 
 -13   2   0   16.00    6.20 
 -13   2   1   -5.11    4.24 
 -13   2   2   21.21    5.61 
 -13   2   3   28.16    7.18 
 -13   2   4   11.47    4.93 
 -13   2   5   31.91    7.49 
 -13   2   6   -0.84    2.89 
 -13   2   7   12.09    4.51 
 -13   2   8   14.68    5.31 
 -13   2   9    0.07    3.57 
 -13   2  10    1.47    3.61 
 -13   2  11   16.16    5.90 
 -13   2  12    6.87    4.47 
 -13   2  13    5.96    3.93 
 -13   2  14    8.13    4.93 
 -13   2  15    3.69    4.29 
 -13   3 -19   13.09    5.59 
 -13   3 -18   16.28    6.58 
 -13   3 -17    3.36    4.68 
 -13   3 -17    2.16    2.89 
 -13   3 -16   25.12    7.66 
 -13   3 -16   23.43    6.54 
 -13   3 -15    2.56    3.32 
 -13   3 -15    2.52    3.15 
 -13   3 -14    3.43    3.97 
 -13   3 -14    1.51    3.05 
 -13   3 -13   28.33    7.13 
 -13   3 -13   33.31    7.41 
 -13   3 -12    4.72    4.17 
 -13   3 -12    4.42    4.19 
 -13   3 -11    1.77    3.46 
 -13   3 -11    4.73    4.03 
 -13   3 -10    1.39    3.33 
 -13   3 -10    6.23    4.44 
 -13   3 -10    5.68    4.15 
 -13   3  -9    5.95    4.82 
 -13   3  -9    6.53    3.58 
 -13   3  -9   15.38    5.82 
 -13   3  -8    5.60    3.33 
 -13   3  -8    8.04    4.36 
 -13   3  -8    1.40    3.20 
 -13   3  -7    7.27    4.19 
 -13   3  -7   13.55    4.92 
 -13   3  -7    7.74    4.17 
 -13   3  -6    6.04    3.58 
 -13   3  -6   -4.75    4.39 
 -13   3  -6    3.31    3.28 
 -13   3  -5   48.43    8.97 
 -13   3  -5   37.01    7.05 
 -13   3  -5   41.85    8.47 
 -13   3  -4    2.89    4.91 
 -13   3  -4    3.38    3.32 
 -13   3  -3   10.48    4.66 
 -13   3  -3    5.85    2.68 
 -13   3  -2   23.80    6.92 
 -13   3  -2   15.56    5.47 
 -13   3  -1  -11.35    5.59 
 -13   3   0    9.79    5.28 
 -13   3   1    6.93    4.04 
 -13   3   2    5.99    4.91 
 -13   3   3   -0.05    3.47 
 -13   3   4   53.93    9.08 
 -13   3   5    4.24    4.11 
 -13   3   6   16.22    6.11 
 -13   3   7   82.31   11.30 
 -13   3   8    5.60    4.26 
 -13   3   9    7.62    4.06 
 -13   3  10   45.45    8.35 
 -13   3  11    1.91    3.25 
 -13   3  12   22.54    6.37 
 -13   3  13    7.50    4.84 
 -13   3  14    5.40    3.87 
 -13   3  15    1.87    3.94 
 -13   4 -19    4.86    4.81 
 -13   4 -18    1.20    3.48 
 -13   4 -18   13.23    5.87 
 -13   4 -17   11.40    6.40 
 -13   4 -17    1.82    4.50 
 -13   4 -16    5.18    5.29 
 -13   4 -16    5.35    3.71 
 -13   4 -15   12.84    4.68 
 -13   4 -15    3.33    4.66 
 -13   4 -14    6.32    5.08 
 -13   4 -14    2.95    3.50 
 -13   4 -13   33.03    7.25 
 -13   4 -13   29.16    7.61 
 -13   4 -12    5.54    5.19 
 -13   4 -12    5.79    4.21 
 -13   4 -11    5.50    4.04 
 -13   4 -11   -0.10    2.71 
 -13   4 -10    9.39    4.63 
 -13   4 -10    9.04    4.14 
 -13   4 -10    8.99    4.57 
 -13   4  -9    1.73    2.39 
 -13   4  -9    2.62    3.82 
 -13   4  -9   12.01    5.17 
 -13   4  -8    0.13    3.42 
 -13   4  -8    0.43    3.00 
 -13   4  -8    8.11    4.21 
 -13   4  -7    0.44    3.11 
 -13   4  -7    4.09    4.56 
 -13   4  -7   -0.54    2.53 
 -13   4  -6   17.15    5.94 
 -13   4  -6   14.42    5.54 
 -13   4  -6   11.58    4.49 
 -13   4  -5    4.55    3.53 
 -13   4  -5    3.27    3.36 
 -13   4  -5    1.36    2.88 
 -13   4  -4    1.86    2.78 
 -13   4  -4    9.69    4.43 
 -13   4  -4    9.09    4.93 
 -13   4  -3   35.82    7.54 
 -13   4  -3   41.23    7.90 
 -13   4  -3   46.83    8.76 
 -13   4  -2   -2.46    3.02 
 -13   4  -2    1.60    3.24 
 -13   4  -2   -1.87    3.62 
 -13   4  -1   -3.96    3.80 
 -13   4  -1   -4.92    3.15 
 -13   4  -1    5.95    3.95 
 -13   4   0   71.26   10.74 
 -13   4   0   84.31   11.41 
 -13   4   1    5.05    4.37 
 -13   4   1    1.44    3.26 
 -13   4   2    7.31    4.46 
 -13   4   2    6.51    3.72 
 -13   4   3   28.05    6.63 
 -13   4   3   21.76    6.99 
 -13   4   4   11.53    4.71 
 -13   4   5    6.61    4.08 
 -13   4   6    5.10    4.66 
 -13   4   7    0.64    3.11 
 -13   4   8    4.29    3.78 
 -13   4   9   -7.87    4.97 
 -13   4  10   26.46    7.29 
 -13   4  11   -0.43    3.72 
 -13   4  12    1.64    4.46 
 -13   4  13   -2.16    4.19 
 -13   4  14    2.54    3.81 
 -13   5 -18    9.35    4.76 
 -13   5 -18    4.10    3.94 
 -13   5 -17   -3.43    3.47 
 -13   5 -17   -0.55    4.37 
 -13   5 -16    4.38    5.26 
 -13   5 -16    5.83    4.51 
 -13   5 -15   -6.67    5.53 
 -13   5 -15    1.66    3.08 
 -13   5 -14   19.74    7.12 
 -13   5 -14    6.59    4.40 
 -13   5 -13    4.15    3.54 
 -13   5 -13    1.56    3.29 
 -13   5 -12    5.64    4.18 
 -13   5 -12    0.31    4.13 
 -13   5 -11   41.41    8.43 
 -13   5 -11   26.64    7.11 
 -13   5 -10   25.80    7.22 
 -13   5 -10   32.38    6.66 
 -13   5 -10   27.89    7.13 
 -13   5  -9    0.82    2.93 
 -13   5  -9    7.06    4.01 
 -13   5  -8    0.54    4.30 
 -13   5  -8    6.34    3.75 
 -13   5  -8    4.32    3.29 
 -13   5  -7   42.52    8.46 
 -13   5  -7   38.48    7.23 
 -13   5  -7   36.91    7.82 
 -13   5  -6   25.75    6.69 
 -13   5  -6   29.01    6.59 
 -13   5  -6   31.85    7.23 
 -13   5  -5    1.09    3.09 
 -13   5  -5   -6.31    5.74 
 -13   5  -5    1.64    3.13 
 -13   5  -4   12.17    6.03 
 -13   5  -4   24.43    6.60 
 -13   5  -4   22.55    6.27 
 -13   5  -3   26.01    6.62 
 -13   5  -3   34.96    8.26 
 -13   5  -3   28.05    6.75 
 -13   5  -2    4.28    4.01 
 -13   5  -2    2.57    3.54 
 -13   5  -2    6.22    4.64 
 -13   5  -1    3.60    2.97 
 -13   5  -1    5.96    4.57 
 -13   5  -1    4.87    3.90 
 -13   5   0   43.37    8.54 
 -13   5   0   37.19    8.07 
 -13   5   0   39.15    7.85 
 -13   5   1    3.93    3.55 
 -13   5   1   11.70    4.87 
 -13   5   1    6.50    4.31 
 -13   5   2   -0.01    2.59 
 -13   5   2    4.36    3.73 
 -13   5   2   -0.20    3.20 
 -13   5   3   52.06    9.11 
 -13   5   3   40.08    8.38 
 -13   5   3   51.41    9.54 
 -13   5   4    3.94    3.55 
 -13   5   4   -0.25    2.71 
 -13   5   5    1.86    3.60 
 -13   5   5   -1.36    3.18 
 -13   5   6    3.96    3.55 
 -13   5   6   -2.94    4.39 
 -13   5   7   -0.98    3.70 
 -13   5   7    2.41    3.00 
 -13   5   8   -0.95    3.86 
 -13   5   8    3.94    4.27 
 -13   5   9    3.11    3.12 
 -13   5   9    3.64    3.43 
 -13   5  10   -0.64    3.05 
 -13   5  10   -0.54    4.59 
 -13   5  11    0.79    3.65 
 -13   5  11    5.70    4.09 
 -13   5  12   11.87    4.88 
 -13   5  12   11.25    5.24 
 -13   5  13    1.75    3.73 
 -13   6 -17   15.27    6.53 
 -13   6 -17   -0.95    4.25 
 -13   6 -16   17.76    6.90 
 -13   6 -16   21.96    6.33 
 -13   6 -15    1.80    3.31 
 -13   6 -15    9.26    5.17 
 -13   6 -14   15.86    6.60 
 -13   6 -14    7.12    4.41 
 -13   6 -13   49.59    9.61 
 -13   6 -13   29.91    7.60 
 -13   6 -12    7.76    4.53 
 -13   6 -12   -2.58    3.52 
 -13   6 -11   19.99    7.25 
 -13   6 -11    8.88    4.18 
 -13   6 -11   10.63    5.13 
 -13   6 -10   10.89    5.28 
 -13   6 -10   16.02    6.65 
 -13   6 -10    6.94    4.05 
 -13   6  -9   22.97    6.20 
 -13   6  -9   16.67    5.46 
 -13   6  -9   20.40    6.14 
 -13   6  -8   11.54    4.39 
 -13   6  -8   10.24    4.66 
 -13   6  -8   13.58    5.09 
 -13   6  -7   32.23    7.41 
 -13   6  -7   22.76    6.53 
 -13   6  -7   20.09    5.83 
 -13   6  -6   -0.83    4.33 
 -13   6  -6    4.48    4.18 
 -13   6  -6    7.55    4.62 
 -13   6  -5   13.54    4.76 
 -13   6  -5   17.29    6.59 
 -13   6  -5   17.05    5.38 
 -13   6  -4   -3.53    3.35 
 -13   6  -4    1.86    2.85 
 -13   6  -4    0.43    3.40 
 -13   6  -3   15.65    5.81 
 -13   6  -3    3.74    4.19 
 -13   6  -3   12.01    5.28 
 -13   6  -2    1.68    3.38 
 -13   6  -2   -0.04    3.44 
 -13   6  -2   -0.39    2.41 
 -13   6  -1    6.19    4.46 
 -13   6  -1    4.72    3.70 
 -13   6  -1    3.33    3.73 
 -13   6   0    8.09    4.15 
 -13   6   0    7.41    4.36 
 -13   6   0    2.15    4.02 
 -13   6   1    4.75    4.00 
 -13   6   1    5.01    3.53 
 -13   6   1    3.18    4.34 
 -13   6   2   17.42    6.08 
 -13   6   2   17.28    5.96 
 -13   6   2   12.66    5.14 
 -13   6   3    3.80    4.22 
 -13   6   3   -0.95    3.43 
 -13   6   3    1.76    3.47 
 -13   6   4    0.84    2.43 
 -13   6   4    9.80    4.80 
 -13   6   4    7.22    4.20 
 -13   6   5   34.38    7.96 
 -13   6   5   34.96    7.96 
 -13   6   5   28.83    7.38 
 -13   6   6   -0.63    3.66 
 -13   6   6   -2.35    3.01 
 -13   6   6    3.61    3.76 
 -13   6   7   12.38    5.35 
 -13   6   7   14.56    6.18 
 -13   6   7    8.53    4.28 
 -13   6   8   -1.72    3.52 
 -13   6   8    3.29    3.80 
 -13   6   8   -1.04    3.89 
 -13   6   9    1.30    3.37 
 -13   6   9   -0.09    2.69 
 -13   6   9    2.76    3.90 
 -13   6  10   10.87    5.17 
 -13   6  10    8.63    4.40 
 -13   6  10   17.17    6.16 
 -13   6  11   -3.13    3.80 
 -13   6  11   -0.17    3.62 
 -13   6  11   -0.12    3.89 
 -13   6  12   16.05    6.56 
 -13   6  12    4.89    3.26 
 -13   6  12    9.35    4.24 
 -13   7 -15   31.17    8.94 
 -13   7 -15    4.28    3.68 
 -13   7 -14   -3.95    4.45 
 -13   7 -14    4.74    5.05 
 -13   7 -13    5.03    5.30 
 -13   7 -13    2.89    3.96 
 -13   7 -12    9.67    4.55 
 -13   7 -12   14.54    5.66 
 -13   7 -11    6.91    4.70 
 -13   7 -11    6.86    5.41 
 -13   7 -11    4.94    3.80 
 -13   7 -10   18.74    5.88 
 -13   7 -10   17.30    6.33 
 -13   7 -10   14.28    5.97 
 -13   7  -9   -1.44    3.29 
 -13   7  -9    9.34    4.77 
 -13   7  -9    5.20    4.00 
 -13   7  -8    5.45    4.38 
 -13   7  -8    8.69    5.76 
 -13   7  -8    1.86    2.63 
 -13   7  -7    9.64    4.40 
 -13   7  -7   10.87    4.75 
 -13   7  -7   11.60    5.80 
 -13   7  -6    2.21    2.99 
 -13   7  -6    7.10    4.26 
 -13   7  -6   -1.58    3.13 
 -13   7  -5   20.79    6.35 
 -13   7  -5   21.08    6.72 
 -13   7  -5   22.54    6.03 
 -13   7  -4   14.67    5.59 
 -13   7  -4   21.95    6.83 
 -13   7  -4   29.57    7.14 
 -13   7  -3    0.77    2.97 
 -13   7  -3   -2.62    3.28 
 -13   7  -3   -3.01    3.29 
 -13   7  -2   31.28    7.74 
 -13   7  -2   22.59    6.30 
 -13   7  -2   26.73    6.76 
 -13   7  -1    6.98    4.51 
 -13   7  -1    2.01    4.07 
 -13   7  -1    6.19    4.94 
 -13   7   0   15.69    5.20 
 -13   7   0   14.56    5.97 
 -13   7   1   12.08    5.78 
 -13   7   1    6.40    4.07 
 -13   7   1    1.59    3.24 
 -13   7   2    2.01    4.07 
 -13   7   2   -0.26    2.89 
 -13   7   2    2.36    3.81 
 -13   7   3   27.21    7.40 
 -13   7   3   23.98    6.70 
 -13   7   3   24.85    7.32 
 -13   7   4    6.68    4.52 
 -13   7   4    4.82    3.29 
 -13   7   4   14.16    6.50 
 -13   7   5    2.17    4.08 
 -13   7   5   10.22    5.13 
 -13   7   5    7.27    4.91 
 -13   7   6   20.69    6.05 
 -13   7   6   15.57    5.75 
 -13   7   6   16.98    6.23 
 -13   7   7    6.43    4.11 
 -13   7   7    2.64    3.39 
 -13   7   7    5.43    4.28 
 -13   7   8    8.06    3.62 
 -13   7   8   11.19    5.05 
 -13   7   8   13.64    6.07 
 -13   7   9   26.14    7.15 
 -13   7   9   26.25    7.49 
 -13   7   9   22.23    6.71 
 -13   7  10    0.15    3.21 
 -13   7  10   -3.19    4.89 
 -13   7  10    0.98    3.16 
 -13   7  11   25.61    7.52 
 -13   7  11   33.23    8.58 
 -13   7  11   41.51    9.03 
 -13   8 -13   -6.62    4.71 
 -13   8 -13    6.23    4.98 
 -13   8 -12   47.05    9.56 
 -13   8 -12   40.30    8.62 
 -13   8 -11   -0.41    3.27 
 -13   8 -11   -1.01    3.42 
 -13   8 -11    8.67    5.20 
 -13   8 -10    8.50    4.96 
 -13   8 -10    8.49    5.26 
 -13   8 -10    4.28    3.59 
 -13   8  -9   67.17   11.29 
 -13   8  -9   47.96    9.30 
 -13   8  -9   60.19    9.66 
 -13   8  -8   19.50    6.55 
 -13   8  -8    8.70    4.90 
 -13   8  -8    6.52    4.26 
 -13   8  -7   49.72    9.80 
 -13   8  -7   42.25    8.94 
 -13   8  -7   35.04    7.99 
 -13   8  -6   53.10    9.53 
 -13   8  -6   51.14    9.95 
 -13   8  -6   46.27    8.97 
 -13   8  -5    3.84    4.09 
 -13   8  -5    2.90    4.13 
 -13   8  -5   -5.96    3.97 
 -13   8  -4   24.26    7.31 
 -13   8  -4   22.87    7.15 
 -13   8  -4   36.14    7.73 
 -13   8  -3   -2.89    3.15 
 -13   8  -3    6.31    3.84 
 -13   8  -3    2.11    2.80 
 -13   8  -2   -1.03    4.82 
 -13   8  -2    3.03    3.28 
 -13   8  -1   34.93    7.65 
 -13   8  -1   31.24    7.61 
 -13   8  -1   16.26    5.93 
 -13   8   0   -1.95    3.33 
 -13   8   0   -1.71    3.80 
 -13   8   0    4.25    4.60 
 -13   8   1   -3.51    3.63 
 -13   8   1    7.70    5.10 
 -13   8   1    2.69    3.35 
 -13   8   2    1.90    4.37 
 -13   8   2    3.77    4.27 
 -13   8   2   -3.08    3.65 
 -13   8   3   -2.72    3.40 
 -13   8   3    1.66    4.36 
 -13   8   3   -2.65    3.58 
 -13   8   4   10.64    4.76 
 -13   8   4   13.75    5.82 
 -13   8   4   16.29    5.71 
 -13   8   5    8.89    4.42 
 -13   8   5    7.87    3.71 
 -13   8   5    5.22    4.36 
 -13   8   6   12.12    5.59 
 -13   8   6    3.65    3.82 
 -13   8   7    1.12    2.73 
 -13   8   7   -2.84    3.33 
 -13   8   7   -3.30    3.87 
 -13   8   8   -1.86    3.56 
 -13   8   8    7.29    4.69 
 -13   8   8   -0.61    3.89 
 -13   8   9    6.59    4.92 
 -13   8   9    7.73    4.19 
 -13   8   9   -3.89    3.78 
 -13   9 -11   36.43    9.61 
 -13   9 -11   32.37    8.17 
 -13   9 -11   22.66    6.85 
 -13   9 -10   -1.67    4.66 
 -13   9 -10   -2.19    3.51 
 -13   9 -10    4.88    5.15 
 -13   9  -9   -2.40    4.30 
 -13   9  -9   -2.77    4.39 
 -13   9  -9   -2.19    4.14 
 -13   9  -8   13.92    6.61 
 -13   9  -8   10.79    5.58 
 -13   9  -8    5.78    3.89 
 -13   9  -7    7.30    5.25 
 -13   9  -7    4.25    4.15 
 -13   9  -7    0.22    3.41 
 -13   9  -6   18.06    6.34 
 -13   9  -6   12.35    6.10 
 -13   9  -6    1.24    3.77 
 -13   9  -5   11.75    5.15 
 -13   9  -5   23.47    7.22 
 -13   9  -5   14.54    5.85 
 -13   9  -4    6.82    3.97 
 -13   9  -4   -2.61    3.28 
 -13   9  -4    6.56    5.95 
 -13   9  -3   -0.40    3.48 
 -13   9  -3   -1.70    4.11 
 -13   9  -3    1.06    3.25 
 -13   9  -2    1.07    3.85 
 -13   9  -2   13.60    5.66 
 -13   9  -2   14.92    5.59 
 -13   9  -1   -1.19    3.40 
 -13   9  -1    0.38    3.33 
 -13   9  -1   -3.38    3.82 
 -13   9   0    3.93    4.59 
 -13   9   0    1.27    4.12 
 -13   9   0   -6.19    5.36 
 -13   9   1   25.11    6.78 
 -13   9   1   10.15    4.30 
 -13   9   1   32.08    8.03 
 -13   9   2    5.93    4.67 
 -13   9   2    5.05    4.71 
 -13   9   2   17.10    7.00 
 -13   9   3    7.22    4.10 
 -13   9   3    3.16    3.47 
 -13   9   3    5.97    5.55 
 -13   9   4    5.01    4.35 
 -13   9   4   11.85    5.76 
 -13   9   4    0.71    3.67 
 -13   9   5   -0.37    3.33 
 -13   9   5    0.07    2.60 
 -13   9   5    6.23    4.09 
 -13   9   6    6.61    3.46 
 -13   9   6   15.03    6.41 
 -13   9   6   17.40    6.68 
 -13   9   7   -0.26    3.17 
 -13   9   7    5.62    4.62 
 -13   9   7   -4.42    3.60 
 -13  10  -7    8.79    5.26 
 -13  10  -7    1.01    3.47 
 -13  10  -7    4.54    4.52 
 -13  10  -6    0.89    4.20 
 -13  10  -6    1.78    3.85 
 -13  10  -6   11.52    5.10 
 -13  10  -5    2.13    3.29 
 -13  10  -5   11.77    5.43 
 -13  10  -5    4.95    5.12 
 -13  10  -4   10.37    5.33 
 -13  10  -4   -4.08    4.87 
 -13  10  -4    0.81    4.26 
 -13  10  -3    2.50    3.53 
 -13  10  -3    6.98    4.96 
 -13  10  -3    7.13    4.95 
 -13  10  -2    8.31    4.88 
 -13  10  -2   18.95    6.27 
 -13  10  -2   11.30    5.40 
 -13  10  -1    3.11    3.84 
 -13  10  -1    6.17    4.60 
 -13  10  -1    6.91    5.65 
 -13  10   0    2.73    3.19 
 -13  10   0   -2.34    3.74 
 -13  10   0    3.74    4.83 
 -13  10   1    1.24    3.00 
 -13  10   1    4.86    4.10 
 -13  10   1    3.04    4.22 
 -13  10   2   11.16    5.43 
 -13  10   2    5.14    3.35 
 -13  10   2    9.97    5.75 
 -13  10   3    3.70    4.10 
 -13  10   3    1.13    4.22 
 -13  10   3    3.44    3.31 
 -12 -12  -9    3.45    3.34 
 -12 -12  -9   11.98    5.64 
 -12 -12  -8   10.16    6.03 
 -12 -12  -8   12.70    5.92 
 -12 -12  -7   -0.48    3.15 
 -12 -12  -6   12.50    6.17 
 -12 -12  -5    1.76    3.95 
 -12 -12  -4   -4.25    3.26 
 -12 -12  -3    2.26    4.64 
 -12 -12  -2   10.18    5.70 
 -12 -12  -1   23.88    6.69 
 -12 -12   0   -4.09    4.46 
 -12 -12   1    5.07    5.44 
 -12 -12   2   44.32    9.73 
 -12 -12   3    7.21    5.21 
 -12 -11 -13    9.05    4.87 
 -12 -11 -12   -5.94    4.70 
 -12 -11 -11   19.76    6.58 
 -12 -11 -10   10.24    5.69 
 -12 -11 -10   12.44    5.20 
 -12 -11  -9    7.96    4.42 
 -12 -11  -9    2.91    3.88 
 -12 -11  -8   49.75    9.60 
 -12 -11  -8   44.54    9.43 
 -12 -11  -7   27.86    7.43 
 -12 -11  -6    8.02    4.85 
 -12 -11  -5   41.27    9.07 
 -12 -11  -4   17.57    6.77 
 -12 -11  -3    4.12    4.27 
 -12 -11  -2    9.55    4.70 
 -12 -11  -1   10.22    5.80 
 -12 -11   0   -1.15    3.11 
 -12 -11   1    0.06    3.55 
 -12 -11   2    4.34    4.40 
 -12 -11   3   10.91    4.92 
 -12 -11   4   14.66    6.34 
 -12 -11   5    0.93    3.81 
 -12 -11   6    1.34    2.85 
 -12 -11   7    6.00    5.54 
 -12 -10 -15    7.71    4.42 
 -12 -10 -14    9.92    4.89 
 -12 -10 -13   -6.27    5.18 
 -12 -10 -12   -0.15    3.85 
 -12 -10 -11    4.55    4.56 
 -12 -10 -10    1.55    3.93 
 -12 -10 -10    2.19    3.68 
 -12 -10  -9    1.40    2.87 
 -12 -10  -9   -3.36    3.31 
 -12 -10  -8   17.95    6.06 
 -12 -10  -8    9.25    5.38 
 -12 -10  -7    7.87    5.07 
 -12 -10  -6    8.06    4.98 
 -12 -10  -5    5.88    4.95 
 -12 -10  -4    7.98    5.53 
 -12 -10  -3   -0.17    3.82 
 -12 -10  -2   -4.00    5.02 
 -12 -10  -1   11.80    5.44 
 -12 -10   0   -1.37    3.77 
 -12 -10   1   12.77    6.49 
 -12 -10   2   -0.92    3.32 
 -12 -10   3    9.42    5.33 
 -12 -10   4    0.94    3.76 
 -12 -10   5   11.88    5.75 
 -12 -10   6    5.79    3.46 
 -12 -10   7    6.56    4.34 
 -12 -10   8    7.16    4.70 
 -12 -10   9   -0.67    3.00 
 -12 -10   9    4.92    3.89 
 -12 -10  10   -7.04    5.02 
 -12 -10  10    0.58    2.83 
 -12  -9 -17    4.73    4.75 
 -12  -9 -17   -0.77    3.16 
 -12  -9 -16    5.51    3.69 
 -12  -9 -16    1.32    3.58 
 -12  -9 -15    7.43    4.15 
 -12  -9 -15   10.05    5.28 
 -12  -9 -14    3.07    3.85 
 -12  -9 -14    7.10    5.10 
 -12  -9 -13   11.83    5.92 
 -12  -9 -12    2.68    3.52 
 -12  -9 -11    9.28    4.81 
 -12  -9 -10   -3.60    3.70 
 -12  -9  -9    1.63    3.38 
 -12  -9  -9    5.67    4.40 
 -12  -9  -8    3.71    4.31 
 -12  -9  -8    2.99    4.25 
 -12  -9  -7    5.47    3.45 
 -12  -9  -6   19.73    5.80 
 -12  -9  -5   -0.27    3.15 
 -12  -9  -4   -0.52    3.03 
 -12  -9  -3   29.46    7.23 
 -12  -9  -2    1.03    3.79 
 -12  -9  -1    3.76    4.43 
 -12  -9   0   20.97    6.04 
 -12  -9   1    7.10    4.47 
 -12  -9   2   26.13    6.90 
 -12  -9   3   20.77    6.34 
 -12  -9   4   25.62    6.04 
 -12  -9   4   27.49    7.57 
 -12  -9   5   24.43    6.06 
 -12  -9   5   25.03    7.31 
 -12  -9   6    1.49    3.51 
 -12  -9   6    2.24    3.44 
 -12  -9   7    6.22    3.84 
 -12  -9   7    5.29    4.30 
 -12  -9   8   32.61    7.83 
 -12  -9   8   31.72    7.21 
 -12  -9   9   26.77    7.59 
 -12  -9   9   18.97    5.77 
 -12  -9  10    0.96    3.92 
 -12  -9  10    2.02    3.68 
 -12  -9  11   -2.56    3.95 
 -12  -9  11   -0.90    2.88 
 -12  -9  12    3.55    3.30 
 -12  -9  12   11.70    5.68 
 -12  -8 -19   14.45    6.02 
 -12  -8 -19   17.55    6.32 
 -12  -8 -18    8.53    5.24 
 -12  -8 -18   -1.96    3.67 
 -12  -8 -17   10.96    4.75 
 -12  -8 -17   11.38    5.41 
 -12  -8 -16   23.57    7.28 
 -12  -8 -16   18.99    6.40 
 -12  -8 -15    9.15    5.07 
 -12  -8 -15   13.70    5.94 
 -12  -8 -14    0.78    2.34 
 -12  -8 -14    4.62    4.31 
 -12  -8 -13   39.26    8.03 
 -12  -8 -13   31.65    7.29 
 -12  -8 -12    9.81    4.97 
 -12  -8 -12   22.71    6.69 
 -12  -8 -11    1.41    4.17 
 -12  -8 -11    5.07    4.67 
 -12  -8 -10   34.39    7.32 
 -12  -8 -10   26.19    7.04 
 -12  -8  -9    1.84    4.06 
 -12  -8  -9    4.99    4.21 
 -12  -8  -8    4.78    4.52 
 -12  -8  -8    2.59    4.05 
 -12  -8  -7    1.21    3.96 
 -12  -8  -6   -0.62    2.86 
 -12  -8  -5    5.10    3.25 
 -12  -8  -4   11.24    4.55 
 -12  -8  -3    3.76    3.90 
 -12  -8  -2   20.80    6.27 
 -12  -8  -1    6.87    4.01 
 -12  -8   0    5.11    3.88 
 -12  -8   0   -0.69    2.71 
 -12  -8   1   27.47    5.89 
 -12  -8   1   25.20    6.56 
 -12  -8   2   -3.60    3.57 
 -12  -8   2    1.79    3.13 
 -12  -8   3   -0.09    2.71 
 -12  -8   3    4.83    3.64 
 -12  -8   4    7.52    4.04 
 -12  -8   4   -4.13    3.37 
 -12  -8   5    0.87    2.69 
 -12  -8   5    1.65    3.35 
 -12  -8   6   13.21    5.24 
 -12  -8   6    5.99    4.06 
 -12  -8   7    2.09    3.35 
 -12  -8   7    3.85    3.92 
 -12  -8   8    4.63    3.04 
 -12  -8   8    3.32    3.12 
 -12  -8   9   11.61    4.73 
 -12  -8   9    5.38    4.25 
 -12  -8  10    4.43    4.21 
 -12  -8  10    3.16    3.29 
 -12  -8  11   19.13    6.18 
 -12  -8  11   22.73    6.47 
 -12  -8  12    4.68    4.55 
 -12  -8  12    1.32    4.05 
 -12  -8  13    3.31    3.67 
 -12  -8  13   -1.26    2.78 
 -12  -8  14    3.20    3.89 
 -12  -8  14    1.36    4.15 
 -12  -7 -20   22.66    7.40 
 -12  -7 -20   23.78    6.99 
 -12  -7 -19    2.32    3.33 
 -12  -7 -19   -1.87    2.51 
 -12  -7 -18    1.89    3.35 
 -12  -7 -18   -3.18    3.13 
 -12  -7 -17    6.71    4.83 
 -12  -7 -17   15.95    6.48 
 -12  -7 -16   33.89    7.77 
 -12  -7 -16   43.05    8.58 
 -12  -7 -15   11.77    5.53 
 -12  -7 -15    2.53    3.44 
 -12  -7 -14   22.55    6.64 
 -12  -7 -14   21.15    6.64 
 -12  -7 -13   33.35    7.80 
 -12  -7 -13   40.81    8.12 
 -12  -7 -12   -2.58    3.25 
 -12  -7 -12    7.96    4.84 
 -12  -7 -11   19.10    6.25 
 -12  -7 -11    7.09    4.04 
 -12  -7 -10   48.82    8.82 
 -12  -7  -9    7.75    3.96 
 -12  -7  -9    8.78    5.01 
 -12  -7  -8    5.40    2.76 
 -12  -7  -8   -1.59    3.48 
 -12  -7  -7    1.17    3.54 
 -12  -7  -7    3.95    3.65 
 -12  -7  -6    8.04    4.71 
 -12  -7  -5    4.77    3.53 
 -12  -7  -4    1.79    2.35 
 -12  -7  -4    2.69    3.03 
 -12  -7  -3    1.05    3.23 
 -12  -7  -3   -1.28    2.57 
 -12  -7  -2   -1.39    2.98 
 -12  -7  -2    6.90    4.25 
 -12  -7  -1    2.24    2.90 
 -12  -7  -1    6.29    3.72 
 -12  -7   0   -0.98    2.68 
 -12  -7   0    5.00    4.18 
 -12  -7   1   -1.67    3.69 
 -12  -7   1    2.73    3.62 
 -12  -7   2    2.44    3.02 
 -12  -7   2    6.23    4.24 
 -12  -7   3   17.76    5.73 
 -12  -7   3   24.00    5.63 
 -12  -7   4    5.24    3.62 
 -12  -7   4    1.94    3.28 
 -12  -7   5   -2.32    3.25 
 -12  -7   5   -2.01    2.60 
 -12  -7   6   10.09    4.76 
 -12  -7   6    9.38    4.17 
 -12  -7   7   10.73    4.80 
 -12  -7   7   12.15    4.95 
 -12  -7   8   -0.01    2.63 
 -12  -7   8   -2.95    3.62 
 -12  -7   9    1.44    3.76 
 -12  -7   9    5.12    4.11 
 -12  -7  10    8.97    4.28 
 -12  -7  10   10.81    5.45 
 -12  -7  11   10.94    4.69 
 -12  -7  11   12.59    5.00 
 -12  -7  12    2.81    3.66 
 -12  -7  12   -4.35    4.63 
 -12  -7  13    3.29    3.94 
 -12  -7  13    6.86    5.11 
 -12  -7  14   29.18    6.96 
 -12  -7  14   41.67    9.09 
 -12  -7  15    7.10    4.60 
 -12  -7  15    3.78    4.39 
 -12  -6 -21    9.29    5.32 
 -12  -6 -21    5.67    5.14 
 -12  -6 -20   26.40    7.66 
 -12  -6 -20   23.70    6.78 
 -12  -6 -19   10.25    5.16 
 -12  -6 -19    3.80    4.31 
 -12  -6 -18    5.23    4.38 
 -12  -6 -18    4.16    4.24 
 -12  -6 -17   37.72    8.02 
 -12  -6 -17   20.43    6.73 
 -12  -6 -16   18.71    5.93 
 -12  -6 -16   16.21    6.40 
 -12  -6 -15    7.07    4.74 
 -12  -6 -15    4.13    4.50 
 -12  -6 -14    5.81    4.64 
 -12  -6 -14    1.37    3.36 
 -12  -6 -13   10.54    5.05 
 -12  -6 -12    5.78    4.23 
 -12  -6 -11    4.84    3.83 
 -12  -6 -10    1.19    2.84 
 -12  -6  -9    6.56    4.30 
 -12  -6  -9    3.80    3.18 
 -12  -6  -8   14.79    5.48 
 -12  -6  -8   13.99    4.46 
 -12  -6  -8   10.64    4.26 
 -12  -6  -7   21.95    5.61 
 -12  -6  -7   23.96    6.20 
 -12  -6  -7   22.00    5.52 
 -12  -6  -6    1.34    3.00 
 -12  -6  -6   -0.54    2.97 
 -12  -6  -5    2.09    2.48 
 -12  -6  -5    1.66    2.89 
 -12  -6  -4   23.41    6.32 
 -12  -6  -4   22.10    5.51 
 -12  -6  -3   10.63    5.07 
 -12  -6  -3    8.86    4.35 
 -12  -6  -2   10.90    3.60 
 -12  -6  -2   18.42    5.75 
 -12  -6  -1   12.40    4.06 
 -12  -6  -1   10.95    4.51 
 -12  -6   0   -4.00    3.81 
 -12  -6   0    3.56    3.70 
 -12  -6   1    5.71    3.15 
 -12  -6   1    5.24    3.96 
 -12  -6   2   26.38    5.48 
 -12  -6   2   26.86    7.00 
 -12  -6   3   10.51    4.94 
 -12  -6   3    8.17    4.05 
 -12  -6   4   36.00    6.98 
 -12  -6   4   32.44    7.18 
 -12  -6   5   13.81    5.18 
 -12  -6   5    6.32    3.78 
 -12  -6   6   30.07    6.89 
 -12  -6   6   51.09    8.45 
 -12  -6   7   12.02    4.73 
 -12  -6   7   12.49    4.85 
 -12  -6   8   11.00    5.32 
 -12  -6   8    6.31    4.48 
 -12  -6   9    3.34    3.67 
 -12  -6   9    7.83    3.72 
 -12  -6  10   -1.62    4.02 
 -12  -6  10    2.24    4.36 
 -12  -6  11    9.31    4.80 
 -12  -6  11    7.54    4.01 
 -12  -6  12   14.87    5.91 
 -12  -6  12   23.32    6.69 
 -12  -6  13    2.92    3.93 
 -12  -6  13   -0.99    2.38 
 -12  -6  14    1.91    2.65 
 -12  -6  14    6.27    3.90 
 -12  -6  15   11.55    4.65 
 -12  -6  15   14.42    5.61 
 -12  -6  16   14.68    5.90 
 -12  -6  16   17.24    5.75 
 -12  -5 -22    8.74    5.53 
 -12  -5 -22    6.94    5.12 
 -12  -5 -21    1.58    3.72 
 -12  -5 -21   -4.28    4.05 
 -12  -5 -20    0.20    3.13 
 -12  -5 -20   10.96    5.94 
 -12  -5 -19   15.27    6.59 
 -12  -5 -19   14.82    5.76 
 -12  -5 -18   16.96    5.87 
 -12  -5 -18   14.50    5.55 
 -12  -5 -17   34.77    7.95 
 -12  -5 -17   29.26    7.13 
 -12  -5 -16   12.90    5.52 
 -12  -5 -16   12.70    5.11 
 -12  -5 -15   28.47    6.90 
 -12  -5 -14   48.34    8.38 
 -12  -5 -13   10.08    4.54 
 -12  -5 -12   -2.84    3.50 
 -12  -5 -12    5.12    3.10 
 -12  -5 -11    5.58    3.91 
 -12  -5 -11    5.79    3.45 
 -12  -5 -10   -2.78    3.52 
 -12  -5 -10    1.61    2.85 
 -12  -5  -9   -2.16    3.54 
 -12  -5  -9   -2.58    3.19 
 -12  -5  -8    6.35    4.09 
 -12  -5  -8    5.27    2.92 
 -12  -5  -8   -3.83    3.31 
 -12  -5  -7    2.43    2.61 
 -12  -5  -7    8.82    4.40 
 -12  -5  -7   -0.53    2.61 
 -12  -5  -6   -1.00    2.45 
 -12  -5  -6    4.58    3.99 
 -12  -5  -5    1.22    3.10 
 -12  -5  -5    3.54    3.66 
 -12  -5  -4   41.79    7.08 
 -12  -5  -4   42.31    7.78 
 -12  -5  -3    1.52    2.77 
 -12  -5  -3    6.83    4.06 
 -12  -5  -2    7.99    4.04 
 -12  -5  -2    6.97    3.83 
 -12  -5  -1   12.03    4.28 
 -12  -5  -1   17.59    5.21 
 -12  -5   0    1.97    2.86 
 -12  -5   0    3.36    3.62 
 -12  -5   1   52.40    8.50 
 -12  -5   1   48.84    7.63 
 -12  -5   2    1.80    3.00 
 -12  -5   2    1.34    3.55 
 -12  -5   3    3.05    3.33 
 -12  -5   3    1.42    3.06 
 -12  -5   4    3.89    3.60 
 -12  -5   4    3.84    2.82 
 -12  -5   5    0.53    3.14 
 -12  -5   5    4.14    3.79 
 -12  -5   6    2.69    3.13 
 -12  -5   6    5.88    3.88 
 -12  -5   7   13.89    5.15 
 -12  -5   7   17.94    5.26 
 -12  -5   8   27.25    6.83 
 -12  -5   8   22.97    6.24 
 -12  -5   9    1.73    3.38 
 -12  -5   9    2.28    3.39 
 -12  -5  10    7.11    4.08 
 -12  -5  10   11.76    5.25 
 -12  -5  11   -5.34    3.89 
 -12  -5  11    2.51    3.82 
 -12  -5  12    9.49    5.36 
 -12  -5  12    2.35    2.93 
 -12  -5  13    0.01    3.61 
 -12  -5  13   -4.48    4.21 
 -12  -5  14   12.33    4.83 
 -12  -5  14    9.51    4.90 
 -12  -5  15    6.10    4.62 
 -12  -5  15    1.80    3.78 
 -12  -5  16    5.56    4.12 
 -12  -5  16   -2.74    4.40 
 -12  -5  17   16.89    6.06 
 -12  -5  17   22.70    6.86 
 -12  -4 -22   21.75    7.00 
 -12  -4 -22   34.78    8.79 
 -12  -4 -21   10.84    5.96 
 -12  -4 -21   13.97    6.23 
 -12  -4 -20   -4.25    4.58 
 -12  -4 -20    9.93    5.96 
 -12  -4 -19   31.00    7.52 
 -12  -4 -19   40.55    9.12 
 -12  -4 -18    5.97    5.43 
 -12  -4 -18   -3.43    3.34 
 -12  -4 -17    2.30    2.67 
 -12  -4 -16    3.45    3.40 
 -12  -4 -15    5.76    3.19 
 -12  -4 -15    7.76    4.50 
 -12  -4 -14   19.01    5.83 
 -12  -4 -14   21.64    5.60 
 -12  -4 -13    8.13    5.10 
 -12  -4 -13    3.55    3.31 
 -12  -4 -12    3.75    3.77 
 -12  -4 -12    1.97    2.45 
 -12  -4 -11   38.32    7.69 
 -12  -4 -11   27.10    6.05 
 -12  -4 -10    1.68    2.61 
 -12  -4 -10    1.89    3.38 
 -12  -4  -9   20.85    5.42 
 -12  -4  -9   29.73    6.61 
 -12  -4  -8   14.73    4.97 
 -12  -4  -8    7.48    3.44 
 -12  -4  -8   16.47    5.04 
 -12  -4  -7    4.40    3.10 
 -12  -4  -7    0.58    2.17 
 -12  -4  -7    0.81    2.61 
 -12  -4  -6   20.80    5.25 
 -12  -4  -6   31.02    6.77 
 -12  -4  -6   31.36    6.54 
 -12  -4  -5   -0.55    2.40 
 -12  -4  -5    8.15    4.23 
 -12  -4  -4   -1.66    3.05 
 -12  -4  -4    2.87    3.10 
 -12  -4  -3   10.20    4.21 
 -12  -4  -3    6.29    3.94 
 -12  -4  -2   15.68    5.23 
 -12  -4  -2    8.86    4.42 
 -12  -4  -1    4.38    3.69 
 -12  -4  -1    3.46    2.66 
 -12  -4   0    0.27    3.17 
 -12  -4   0    3.13    2.80 
 -12  -4   1   17.67    5.02 
 -12  -4   1   15.02    4.33 
 -12  -4   2   -0.42    3.56 
 -12  -4   2    2.91    3.06 
 -12  -4   3   56.46    8.67 
 -12  -4   3   46.48    7.94 
 -12  -4   4   -1.28    2.96 
 -12  -4   4    0.47    3.18 
 -12  -4   5    7.31    4.59 
 -12  -4   5    5.38    3.59 
 -12  -4   6   56.07    8.71 
 -12  -4   6   71.50    9.73 
 -12  -4   7    7.72    4.99 
 -12  -4   7    2.26    2.35 
 -12  -4   8    4.09    3.53 
 -12  -4   8   -3.11    3.00 
 -12  -4   9   60.18    9.06 
 -12  -4   9   45.69    8.17 
 -12  -4  10   13.69    5.35 
 -12  -4  10   16.89    5.51 
 -12  -4  11    3.66    3.77 
 -12  -4  11   -0.34    2.81 
 -12  -4  12   22.36    5.87 
 -12  -4  12   31.65    7.27 
 -12  -4  13    5.87    3.89 
 -12  -4  13   14.05    6.08 
 -12  -4  14   17.80    5.00 
 -12  -4  14   19.19    5.48 
 -12  -4  15    4.77    3.45 
 -12  -4  15    5.19    4.96 
 -12  -4  16   -1.59    3.73 
 -12  -4  16    0.27    2.93 
 -12  -4  17   24.14    6.34 
 -12  -4  17   22.40    6.42 
 -12  -4  18   10.82    5.55 
 -12  -4  18   12.86    5.50 
 -12  -3 -23    4.26    5.20 
 -12  -3 -23    0.88    3.51 
 -12  -3 -22   27.82    7.60 
 -12  -3 -22   31.33    8.74 
 -12  -3 -21   16.61    6.86 
 -12  -3 -21    2.66    3.20 
 -12  -3 -20   18.42    6.41 
 -12  -3 -20    2.07    3.19 
 -12  -3 -19    0.79    3.39 
 -12  -3 -19    2.15    3.88 
 -12  -3 -18   -0.60    2.91 
 -12  -3 -18    7.31    4.70 
 -12  -3 -17    7.23    4.30 
 -12  -3 -17    2.62    3.50 
 -12  -3 -16   -3.96    3.16 
 -12  -3 -16    4.99    3.86 
 -12  -3 -15   -1.77    2.98 
 -12  -3 -15    5.92    3.70 
 -12  -3 -14   12.82    5.03 
 -12  -3 -14    7.99    3.92 
 -12  -3 -13    3.30    3.03 
 -12  -3 -13    9.00    3.94 
 -12  -3 -12   18.93    5.14 
 -12  -3 -12   19.78    5.55 
 -12  -3 -11    0.58    3.17 
 -12  -3 -11    2.27    2.73 
 -12  -3 -10    3.02    2.64 
 -12  -3 -10    7.14    4.24 
 -12  -3  -9   34.10    7.01 
 -12  -3  -9   36.66    7.20 
 -12  -3  -8   -1.48    2.82 
 -12  -3  -8    0.97    2.82 
 -12  -3  -7   41.02    7.40 
 -12  -3  -7   39.17    7.37 
 -12  -3  -7   37.24    7.15 
 -12  -3  -6    7.92    3.64 
 -12  -3  -6    2.23    2.65 
 -12  -3  -6    3.19    3.07 
 -12  -3  -5    2.94    3.09 
 -12  -3  -5    0.12    2.69 
 -12  -3  -5    3.61    2.32 
 -12  -3  -4   92.41   10.55 
 -12  -3  -4  104.25   10.90 
 -12  -3  -3    1.74    2.98 
 -12  -3  -3    1.60    2.77 
 -12  -3  -2   21.45    5.55 
 -12  -3  -2   16.63    5.14 
 -12  -3  -1   46.43    7.37 
 -12  -3  -1   40.10    7.20 
 -12  -3   0    1.20    3.11 
 -12  -3   0    9.17    4.43 
 -12  -3   1   -3.98    3.84 
 -12  -3   1    7.73    3.92 
 -12  -3   2   52.03    8.21 
 -12  -3   2   58.78    8.73 
 -12  -3   3    7.21    3.86 
 -12  -3   3   11.14    4.70 
 -12  -3   4    6.42    3.41 
 -12  -3   4    3.68    3.31 
 -12  -3   5    6.01    3.65 
 -12  -3   5    4.07    3.74 
 -12  -3   6    4.26    2.95 
 -12  -3   6    5.82    3.92 
 -12  -3   7   36.84    7.26 
 -12  -3   7   27.10    6.62 
 -12  -3   8    9.24    5.07 
 -12  -3   8   14.10    4.81 
 -12  -3   9   -1.95    3.52 
 -12  -3   9    3.63    3.73 
 -12  -3  10   32.69    7.20 
 -12  -3  10   36.69    7.73 
 -12  -3  11   29.83    6.87 
 -12  -3  11   18.30    5.26 
 -12  -3  12    6.38    3.57 
 -12  -3  12   10.79    4.80 
 -12  -3  13   63.35    9.50 
 -12  -3  13   54.45    9.02 
 -12  -3  14    0.87    2.77 
 -12  -3  14    5.26    3.37 
 -12  -3  15   -1.06    3.31 
 -12  -3  15   -0.60    4.04 
 -12  -3  16    5.72    3.62 
 -12  -3  16   11.67    5.88 
 -12  -3  17    6.11    4.88 
 -12  -3  17    7.42    3.75 
 -12  -3  18   -2.14    4.46 
 -12  -3  18   -4.27    2.92 
 -12  -2 -23    8.48    4.61 
 -12  -2 -23    6.33    6.09 
 -12  -2 -22   -0.43    3.07 
 -12  -2 -22    1.66    2.90 
 -12  -2 -21   -1.47    3.07 
 -12  -2 -21    2.62    3.21 
 -12  -2 -21    2.27    5.02 
 -12  -2 -20    0.40    3.55 
 -12  -2 -20    7.68    4.95 
 -12  -2 -19   22.34    6.26 
 -12  -2 -19   21.75    5.94 
 -12  -2 -18    5.25    3.92 
 -12  -2 -18    8.40    5.00 
 -12  -2 -17    6.34    4.41 
 -12  -2 -17   -0.27    2.47 
 -12  -2 -16    2.36    3.43 
 -12  -2 -16    7.50    4.42 
 -12  -2 -15    5.59    3.57 
 -12  -2 -15    6.73    3.57 
 -12  -2 -15    3.41    4.13 
 -12  -2 -14    4.96    2.58 
 -12  -2 -14    5.54    3.72 
 -12  -2 -13    0.06    2.07 
 -12  -2 -13   -3.72    3.86 
 -12  -2 -12   -0.84    2.08 
 -12  -2 -12    1.36    2.51 
 -12  -2 -11   61.10    8.54 
 -12  -2 -11   66.41    9.03 
 -12  -2 -10    8.31    4.04 
 -12  -2 -10   -0.80    2.90 
 -12  -2  -9   -3.82    3.83 
 -12  -2  -9   15.12    5.47 
 -12  -2  -8  108.26   11.07 
 -12  -2  -8  102.83   10.71 
 -12  -2  -7    4.01    2.92 
 -12  -2  -7   -2.12    2.15 
 -12  -2  -7    0.91    3.00 
 -12  -2  -6    1.45    2.48 
 -12  -2  -6    2.69    3.91 
 -12  -2  -6    6.38    3.34 
 -12  -2  -5   36.35    7.10 
 -12  -2  -5   37.13    6.85 
 -12  -2  -5   38.95    6.77 
 -12  -2  -4   42.12    7.18 
 -12  -2  -4   45.31    7.84 
 -12  -2  -3   13.72    4.66 
 -12  -2  -3   12.04    4.42 
 -12  -2  -2   -0.61    2.83 
 -12  -2  -2    8.88    4.03 
 -12  -2  -1   95.49   10.49 
 -12  -2  -1   84.84   10.22 
 -12  -2   0    3.20    3.44 
 -12  -2   0    5.25    4.06 
 -12  -2   1   13.02    4.49 
 -12  -2   1   16.55    4.99 
 -12  -2   2   19.32    5.05 
 -12  -2   2   18.78    5.08 
 -12  -2   3   17.25    5.27 
 -12  -2   3   25.39    5.98 
 -12  -2   4   -7.14    4.31 
 -12  -2   4   -1.71    3.15 
 -12  -2   5   15.87    5.11 
 -12  -2   5    7.51    4.48 
 -12  -2   6   28.89    6.62 
 -12  -2   6   21.41    5.68 
 -12  -2   7    2.17    3.06 
 -12  -2   7    1.58    3.26 
 -12  -2   8   21.42    5.97 
 -12  -2   8   15.89    4.30 
 -12  -2   9    7.09    4.28 
 -12  -2   9    0.50    2.39 
 -12  -2  10    9.77    4.18 
 -12  -2  10    7.52    3.99 
 -12  -2  11    6.46    3.76 
 -12  -2  11   11.03    3.74 
 -12  -2  12   -0.17    3.44 
 -12  -2  12    4.28    2.94 
 -12  -2  13   20.95    5.90 
 -12  -2  13   21.45    5.59 
 -12  -2  14    5.89    3.93 
 -12  -2  14    5.13    4.11 
 -12  -2  15   48.16    8.41 
 -12  -2  15   58.28   10.06 
 -12  -2  16    5.87    3.50 
 -12  -2  16    8.84    5.13 
 -12  -2  17   -4.79    4.00 
 -12  -2  17   -1.78    3.13 
 -12  -2  18   11.95    5.24 
 -12  -2  18   25.86    6.72 
 -12  -2  19   14.17    6.48 
 -12  -2  19   10.98    4.91 
 -12  -1 -23   18.58    7.55 
 -12  -1 -23   10.88    5.56 
 -12  -1 -23   16.72    6.47 
 -12  -1 -22   13.13    4.89 
 -12  -1 -22   17.11    6.10 
 -12  -1 -21    6.29    4.66 
 -12  -1 -21    0.74    2.91 
 -12  -1 -20   22.16    6.22 
 -12  -1 -20   17.84    5.33 
 -12  -1 -19   12.28    5.94 
 -12  -1 -19    5.35    4.08 
 -12  -1 -18   15.75    5.76 
 -12  -1 -18   19.86    5.81 
 -12  -1 -17    0.04    3.68 
 -12  -1 -17   -0.33    2.30 
 -12  -1 -16   12.55    5.07 
 -12  -1 -16   11.87    4.89 
 -12  -1 -15   54.76    9.17 
 -12  -1 -15   54.72    8.07 
 -12  -1 -15   45.36    7.81 
 -12  -1 -14    4.34    2.72 
 -12  -1 -14    1.57    2.15 
 -12  -1 -13    1.35    2.33 
 -12  -1 -13    5.52    3.52 
 -12  -1 -13    4.03    3.78 
 -12  -1 -12   10.24    4.55 
 -12  -1 -12   10.34    4.32 
 -12  -1 -12    5.02    3.45 
 -12  -1 -11   15.01    4.34 
 -12  -1 -11   18.12    5.27 
 -12  -1 -10    4.83    3.52 
 -12  -1 -10   12.29    4.11 
 -12  -1  -9    3.65    4.04 
 -12  -1  -9    5.26    3.58 
 -12  -1  -8   23.53    6.02 
 -12  -1  -8   34.58    6.58 
 -12  -1  -7   16.57    5.54 
 -12  -1  -7    8.62    3.86 
 -12  -1  -6    5.04    2.98 
 -12  -1  -6    4.45    2.93 
 -12  -1  -6    9.05    4.36 
 -12  -1  -5   27.80    5.86 
 -12  -1  -5   38.52    6.37 
 -12  -1  -5   41.56    6.86 
 -12  -1  -4   21.96    5.27 
 -12  -1  -4   14.52    5.06 
 -12  -1  -4   20.89    4.62 
 -12  -1  -3    2.21    2.87 
 -12  -1  -3    6.52    3.40 
 -12  -1  -2    2.75    3.08 
 -12  -1  -2    2.75    3.49 
 -12  -1  -1    0.32    2.77 
 -12  -1  -1   -0.81    2.73 
 -12  -1   0    0.12    2.45 
 -12  -1   0    1.26    2.92 
 -12  -1   1   18.08    5.06 
 -12  -1   1   31.91    5.83 
 -12  -1   2    1.26    2.88 
 -12  -1   2    0.97    3.16 
 -12  -1   3   24.82    5.92 
 -12  -1   3   36.16    6.79 
 -12  -1   4    1.24    2.69 
 -12  -1   4    3.17    3.30 
 -12  -1   5   35.67    7.45 
 -12  -1   5   60.60    8.36 
 -12  -1   6    8.67    4.16 
 -12  -1   6    9.57    4.69 
 -12  -1   7    0.94    3.12 
 -12  -1   7    1.70    3.02 
 -12  -1   8  110.73   12.20 
 -12  -1   8   94.74   10.49 
 -12  -1   9   10.34    3.32 
 -12  -1   9   12.95    5.62 
 -12  -1  10   23.67    6.22 
 -12  -1  10   17.19    4.92 
 -12  -1  11   57.15    8.46 
 -12  -1  11   45.37    8.65 
 -12  -1  12   31.93    7.33 
 -12  -1  12   28.72    6.65 
 -12  -1  13   23.32    6.84 
 -12  -1  13    9.53    4.08 
 -12  -1  14    7.86    5.56 
 -12  -1  14   16.72    5.33 
 -12  -1  15   15.25    6.28 
 -12  -1  15   15.02    5.11 
 -12  -1  16   12.46    5.66 
 -12  -1  16    4.29    3.02 
 -12  -1  17   -1.95    2.50 
 -12  -1  17    1.01    3.23 
 -12  -1  18   27.44    6.48 
 -12  -1  18   24.67    6.98 
 -12  -1  19   -5.43    4.23 
 -12  -1  19    4.29    3.77 
 -12   0 -23   -0.02    3.90 
 -12   0 -23   -3.14    3.56 
 -12   0 -22    2.99    3.54 
 -12   0 -22   11.16    5.17 
 -12   0 -21    5.56    3.96 
 -12   0 -21    0.53    3.40 
 -12   0 -20    3.14    3.62 
 -12   0 -20    2.11    3.56 
 -12   0 -19    7.61    4.32 
 -12   0 -19    3.68    4.28 
 -12   0 -18    3.43    3.42 
 -12   0 -18    0.03    4.01 
 -12   0 -17    4.81    4.32 
 -12   0 -17    1.49    3.10 
 -12   0 -16    0.05    3.78 
 -12   0 -16   12.37    4.40 
 -12   0 -16    9.33    3.81 
 -12   0 -15    3.89    3.66 
 -12   0 -15    1.98    3.05 
 -12   0 -15    0.66    3.66 
 -12   0 -14   10.87    4.37 
 -12   0 -14    3.49    3.10 
 -12   0 -14    7.62    5.17 
 -12   0 -13   61.49    8.51 
 -12   0 -13   54.67    8.27 
 -12   0 -13   75.69   10.22 
 -12   0 -12   15.12    5.47 
 -12   0 -12   17.19    4.72 
 -12   0 -12   10.74    4.13 
 -12   0 -11   11.03    4.02 
 -12   0 -11    8.35    3.70 
 -12   0 -11   11.19    4.66 
 -12   0 -10   12.72    4.20 
 -12   0 -10   29.13    6.34 
 -12   0  -9   11.10    4.82 
 -12   0  -9   17.01    4.57 
 -12   0  -8   -0.40    4.06 
 -12   0  -8    6.00    3.72 
 -12   0  -7   14.58    4.19 
 -12   0  -7   20.12    5.57 
 -12   0  -6   49.68    7.28 
 -12   0  -6   43.91    7.55 
 -12   0  -5   13.49    3.91 
 -12   0  -5    7.57    4.02 
 -12   0  -5    6.05    2.71 
 -12   0  -4   16.55    4.61 
 -12   0  -4   26.21    5.20 
 -12   0  -4   24.55    5.56 
 -12   0  -3   75.79    8.48 
 -12   0  -3   81.76   10.19 
 -12   0  -3   65.30    8.27 
 -12   0  -2   66.90    8.20 
 -12   0  -2   67.12    9.47 
 -12   0  -1    4.07    4.16 
 -12   0  -1    4.48    2.70 
 -12   0   0    5.99    3.60 
 -12   0   0   10.06    3.68 
 -12   0   1    4.30    3.37 
 -12   0   1    2.24    2.69 
 -12   0   2   16.84    4.80 
 -12   0   2   11.92    4.18 
 -12   0   3    5.16    3.18 
 -12   0   3    2.70    3.73 
 -12   0   4   -0.71    2.71 
 -12   0   4    3.33    3.16 
 -12   0   5   -1.30    2.68 
 -12   0   5    2.49    2.79 
 -12   0   6    4.64    3.63 
 -12   0   6    4.95    2.93 
 -12   0   7   -0.48    2.55 
 -12   0   7    4.40    2.11 
 -12   0   8    6.47    4.00 
 -12   0   8    9.11    3.46 
 -12   0   9   -0.66    2.18 
 -12   0   9    2.36    3.84 
 -12   0  10    2.02    2.58 
 -12   0  10    0.03    3.06 
 -12   0  11   21.93    6.22 
 -12   0  11   10.76    3.85 
 -12   0  12    1.94    2.46 
 -12   0  12   -0.61    2.43 
 -12   0  13    1.13    2.63 
 -12   0  13   10.48    4.78 
 -12   0  14    0.48    2.90 
 -12   0  14   -0.06    2.36 
 -12   0  15    3.23    2.36 
 -12   0  15   -0.05    2.33 
 -12   0  16   12.02    5.57 
 -12   0  16   10.62    4.21 
 -12   0  17   11.92    5.76 
 -12   0  17    9.26    4.38 
 -12   0  18    3.05    3.73 
 -12   0  19    7.20    5.43 
 -12   1 -23   12.88    6.31 
 -12   1 -23   20.22    6.46 
 -12   1 -22    6.20    4.48 
 -12   1 -22   -2.55    3.55 
 -12   1 -21    4.34    4.61 
 -12   1 -21    1.84    3.17 
 -12   1 -20    3.01    3.59 
 -12   1 -20    2.76    3.86 
 -12   1 -19    1.77    2.86 
 -12   1 -19    1.21    3.69 
 -12   1 -18    0.54    3.02 
 -12   1 -18    6.17    4.70 
 -12   1 -17    9.07    3.66 
 -12   1 -17    7.93    3.75 
 -12   1 -16    4.12    4.39 
 -12   1 -16    6.98    3.83 
 -12   1 -16    6.92    3.30 
 -12   1 -15   -3.29    2.43 
 -12   1 -15   -1.24    2.68 
 -12   1 -14   -0.11    2.38 
 -12   1 -14    5.52    3.19 
 -12   1 -14   -0.71    3.03 
 -12   1 -13   32.17    6.35 
 -12   1 -13   41.45    6.97 
 -12   1 -13   45.29    8.29 
 -12   1 -12    2.66    3.92 
 -12   1 -12   11.24    3.98 
 -12   1 -12    2.63    3.18 
 -12   1 -11   -0.01    2.48 
 -12   1 -11    2.29    3.67 
 -12   1 -11    0.94    2.09 
 -12   1 -10   93.17    9.72 
 -12   1 -10   85.67   10.58 
 -12   1 -10  104.02   11.24 
 -12   1 -10  100.75   10.14 
 -12   1  -9    9.63    4.03 
 -12   1  -9    9.64    3.62 
 -12   1  -9    8.70    4.28 
 -12   1  -8   29.74    6.06 
 -12   1  -8   26.42    6.29 
 -12   1  -8   27.25    5.26 
 -12   1  -7    0.78    4.29 
 -12   1  -7    6.19    3.13 
 -12   1  -6    5.01    2.67 
 -12   1  -6    6.13    3.96 
 -12   1  -5   39.33    7.29 
 -12   1  -5   38.94    6.01 
 -12   1  -4    3.19    2.88 
 -12   1  -4    1.04    2.79 
 -12   1  -4    3.11    2.97 
 -12   1  -3    8.78    3.95 
 -12   1  -3    5.33    2.97 
 -12   1  -3    3.17    3.11 
 -12   1  -2    8.92    3.23 
 -12   1  -2   10.32    4.39 
 -12   1  -2   20.84    4.53 
 -12   1  -1   15.25    4.50 
 -12   1  -1    3.70    2.94 
 -12   1   0    2.20    2.90 
 -12   1   0    1.08    2.65 
 -12   1   1   18.89    4.60 
 -12   1   1    9.86    3.83 
 -12   1   2    3.57    2.76 
 -12   1   2    4.42    3.66 
 -12   1   3    5.40    3.06 
 -12   1   3    5.15    3.14 
 -12   1   4    3.66    2.88 
 -12   1   4    4.66    3.72 
 -12   1   5    7.02    3.22 
 -12   1   5   16.02    5.34 
 -12   1   6    3.65    3.14 
 -12   1   6    4.16    3.06 
 -12   1   7    7.42    3.51 
 -12   1   7    1.11    2.89 
 -12   1   8    6.09    3.66 
 -12   1   8   -0.10    2.06 
 -12   1   9    6.56    3.08 
 -12   1   9    9.59    4.58 
 -12   1  10   22.19    6.67 
 -12   1  10   25.38    5.67 
 -12   1  11    6.10    3.44 
 -12   1  11    4.57    4.02 
 -12   1  12    7.85    4.39 
 -12   1  13   71.66   10.81 
 -12   1  14    9.65    5.32 
 -12   1  15   46.98    9.25 
 -12   1  16   16.27    5.93 
 -12   1  17    0.57    2.59 
 -12   1  18   30.05    7.53 
 -12   1  19    3.35    4.95 
 -12   2 -23   23.44    6.73 
 -12   2 -23   16.29    6.14 
 -12   2 -22   -0.78    2.61 
 -12   2 -22   10.86    5.71 
 -12   2 -21    4.14    4.74 
 -12   2 -21   10.49    4.87 
 -12   2 -20   68.39    9.71 
 -12   2 -20   68.97   10.86 
 -12   2 -19    4.07    2.86 
 -12   2 -19   -0.15    3.27 
 -12   2 -18    8.70    5.13 
 -12   2 -18    1.16    2.84 
 -12   2 -17   45.80    7.77 
 -12   2 -17   41.05    7.12 
 -12   2 -17   41.42    8.12 
 -12   2 -16    7.20    5.20 
 -12   2 -16    4.57    3.38 
 -12   2 -16    4.19    3.42 
 -12   2 -15   31.92    7.56 
 -12   2 -15   25.87    6.21 
 -12   2 -15   33.67    6.23 
 -12   2 -14   16.42    6.01 
 -12   2 -14   11.73    4.60 
 -12   2 -14   13.62    4.63 
 -12   2 -13    8.06    3.43 
 -12   2 -13    1.78    2.60 
 -12   2 -13    3.63    3.98 
 -12   2 -12    0.66    2.65 
 -12   2 -12    0.48    3.87 
 -12   2 -11    4.62    3.34 
 -12   2 -11   -0.49    2.32 
 -12   2 -11    0.30    3.55 
 -12   2 -10   15.08    4.37 
 -12   2 -10   19.29    5.18 
 -12   2 -10   16.59    4.58 
 -12   2  -9    2.70    2.52 
 -12   2  -9    0.79    3.25 
 -12   2  -9   -2.73    3.06 
 -12   2  -8   23.51    6.45 
 -12   2  -8   35.44    6.44 
 -12   2  -8   39.33    7.27 
 -12   2  -7   17.29    5.31 
 -12   2  -7   17.59    4.84 
 -12   2  -6   11.93    4.13 
 -12   2  -6   19.26    5.03 
 -12   2  -5    8.56    4.39 
 -12   2  -4    6.00    4.23 
 -12   2  -3   54.74    8.29 
 -12   2  -3   47.58    6.81 
 -12   2  -2    5.56    4.73 
 -12   2  -2   -1.52    1.77 
 -12   2  -1    1.50    3.20 
 -12   2  -1   -0.43    2.04 
 -12   2   0   16.58    4.54 
 -12   2   0   28.68    6.71 
 -12   2   1   -1.38    2.95 
 -12   2   1    0.60    2.00 
 -12   2   2    0.85    2.00 
 -12   2   2   -4.45    3.79 
 -12   2   3   39.99    6.01 
 -12   2   3   31.51    6.62 
 -12   2   4   -4.54    4.22 
 -12   2   5   24.39    6.33 
 -12   2   6    9.49    4.03 
 -12   2   7    2.18    3.96 
 -12   2   8   75.45   10.16 
 -12   2   9    0.78    3.13 
 -12   2  10    2.33    3.47 
 -12   2  11   59.85   10.01 
 -12   2  12   -2.42    3.03 
 -12   2  13    2.10    3.13 
 -12   2  14   23.49    6.54 
 -12   2  15   16.83    5.69 
 -12   2  16    2.59    3.34 
 -12   2  17    6.96    4.36 
 -12   2  18    2.50    3.96 
 -12   2  19    2.41    3.05 
 -12   3 -23    5.57    5.25 
 -12   3 -22    0.27    3.90 
 -12   3 -21    9.72    6.40 
 -12   3 -20   13.85    6.32 
 -12   3 -19   -3.48    4.49 
 -12   3 -18   20.75    5.86 
 -12   3 -18    4.86    4.78 
 -12   3 -17   46.45    9.18 
 -12   3 -17   40.47    7.56 
 -12   3 -16    6.41    3.60 
 -12   3 -16    3.05    4.37 
 -12   3 -15    3.65    3.55 
 -12   3 -15    6.89    4.08 
 -12   3 -14   30.91    6.75 
 -12   3 -14   30.42    7.33 
 -12   3 -13   32.59    7.07 
 -12   3 -13   18.61    5.56 
 -12   3 -12    1.93    3.38 
 -12   3 -12    4.83    4.12 
 -12   3 -11   11.60    4.05 
 -12   3 -11   10.13    4.91 
 -12   3 -11   15.47    5.03 
 -12   3 -10    5.03    4.24 
 -12   3 -10    1.42    2.21 
 -12   3 -10    2.58    4.10 
 -12   3  -9    3.66    2.67 
 -12   3  -9   -3.38    3.51 
 -12   3  -9   -1.72    3.02 
 -12   3  -8    5.75    3.71 
 -12   3  -8    0.61    2.80 
 -12   3  -8    4.61    3.82 
 -12   3  -7   30.36    6.49 
 -12   3  -7   28.66    6.20 
 -12   3  -7   23.70    5.44 
 -12   3  -6   16.06    5.10 
 -12   3  -6   12.83    4.74 
 -12   3  -6    9.11    4.95 
 -12   3  -5   11.72    5.25 
 -12   3  -5    2.34    2.77 
 -12   3  -4   27.73    6.77 
 -12   3  -4   22.75    5.93 
 -12   3  -3   38.40    7.71 
 -12   3  -3   22.98    6.21 
 -12   3  -2    7.49    4.72 
 -12   3  -1    4.68    3.12 
 -12   3   0   62.07    9.59 
 -12   3   1   62.24    9.37 
 -12   3   2   28.04    6.72 
 -12   3   3   17.68    5.25 
 -12   3   4   46.07    8.32 
 -12   3   5    3.97    3.92 
 -12   3   6    2.81    3.32 
 -12   3   7   -1.18    3.07 
 -12   3   8   -0.05    2.85 
 -12   3   9    5.91    4.96 
 -12   3  10   22.41    6.02 
 -12   3  11    0.50    2.86 
 -12   3  12    1.12    3.72 
 -12   3  13   12.07    5.03 
 -12   3  14    2.39    3.63 
 -12   3  15   10.35    4.70 
 -12   3  16   10.86    5.11 
 -12   3  17    7.61    4.94 
 -12   3  18    4.02    4.28 
 -12   4 -22   -8.23    5.01 
 -12   4 -21    9.17    6.61 
 -12   4 -20    5.80    4.60 
 -12   4 -19    8.62    5.13 
 -12   4 -18    0.36    2.69 
 -12   4 -18    3.04    5.31 
 -12   4 -17    2.91    3.24 
 -12   4 -17    5.96    3.21 
 -12   4 -16   14.23    5.30 
 -12   4 -16    2.29    3.79 
 -12   4 -15   19.45    5.61 
 -12   4 -15   25.48    6.83 
 -12   4 -14   19.07    5.50 
 -12   4 -14   27.27    7.25 
 -12   4 -13   24.73    6.36 
 -12   4 -13   35.43    7.73 
 -12   4 -12   24.68    6.14 
 -12   4 -12   25.24    6.38 
 -12   4 -11    7.99    4.75 
 -12   4 -11   -5.34    3.79 
 -12   4 -11    1.91    2.60 
 -12   4 -10   57.19    9.18 
 -12   4 -10   42.77    7.02 
 -12   4 -10   61.40    9.15 
 -12   4  -9   -0.03    2.44 
 -12   4  -9    7.31    3.64 
 -12   4  -9    5.37    4.94 
 -12   4  -8    5.70    4.02 
 -12   4  -8   -0.13    2.70 
 -12   4  -8    7.22    3.76 
 -12   4  -7   43.75    7.55 
 -12   4  -7   49.07    8.33 
 -12   4  -7   43.20    8.12 
 -12   4  -6    8.35    3.51 
 -12   4  -6    6.55    3.55 
 -12   4  -6    9.70    4.06 
 -12   4  -5   -0.54    3.54 
 -12   4  -5    1.38    3.32 
 -12   4  -5    4.86    3.38 
 -12   4  -4   41.14    7.58 
 -12   4  -4   36.24    7.49 
 -12   4  -4   33.25    7.20 
 -12   4  -3   37.69    7.30 
 -12   4  -3   44.05    7.87 
 -12   4  -3   58.42    8.51 
 -12   4  -2    3.24    3.15 
 -12   4  -2    5.47    3.66 
 -12   4  -2   -4.16    3.85 
 -12   4  -1   12.80    4.80 
 -12   4  -1    6.22    3.46 
 -12   4   0   -0.41    3.08 
 -12   4   0   -2.92    3.56 
 -12   4   1    4.13    3.36 
 -12   4   1   -1.91    2.77 
 -12   4   2   50.27    8.42 
 -12   4   3   28.55    6.40 
 -12   4   4   -0.29    2.85 
 -12   4   5    6.36    4.62 
 -12   4   6   20.83    5.85 
 -12   4   7   -1.61    2.51 
 -12   4   8   -7.12    4.41 
 -12   4   9   32.62    7.14 
 -12   4  10    1.33    2.55 
 -12   4  11    0.03    4.00 
 -12   4  12   -0.88    3.22 
 -12   4  13    7.58    5.05 
 -12   4  14   12.33    5.16 
 -12   4  15   10.29    5.03 
 -12   4  16    7.15    3.98 
 -12   4  17   12.66    5.12 
 -12   4  18   10.77    5.39 
 -12   5 -21    2.57    4.07 
 -12   5 -20   13.76    6.23 
 -12   5 -19    6.24    4.37 
 -12   5 -19   16.91    6.68 
 -12   5 -18    2.85    4.71 
 -12   5 -18   -4.93    4.16 
 -12   5 -17   16.48    6.05 
 -12   5 -17    8.89    4.25 
 -12   5 -16    8.59    3.99 
 -12   5 -16   20.11    6.26 
 -12   5 -15    4.25    3.45 
 -12   5 -15   -1.97    3.50 
 -12   5 -14   16.64    5.83 
 -12   5 -14   10.52    4.70 
 -12   5 -13    0.04    2.22 
 -12   5 -13    1.19    3.46 
 -12   5 -12    4.78    3.56 
 -12   5 -12    3.50    3.65 
 -12   5 -12   12.98    5.49 
 -12   5 -11    0.12    2.70 
 -12   5 -11    4.19    3.47 
 -12   5 -11    7.33    3.83 
 -12   5 -10   -1.25    2.99 
 -12   5 -10    3.16    3.06 
 -12   5 -10   -2.93    3.08 
 -12   5  -9   -1.63    3.76 
 -12   5  -9    1.52    3.16 
 -12   5  -9   -1.70    2.69 
 -12   5  -8    7.70    4.18 
 -12   5  -8   11.00    5.33 
 -12   5  -8    3.70    3.48 
 -12   5  -7   27.21    6.69 
 -12   5  -7   37.05    7.08 
 -12   5  -7   27.12    6.60 
 -12   5  -6   -0.53    2.78 
 -12   5  -6   -1.75    4.37 
 -12   5  -5    3.87    4.07 
 -12   5  -5   -0.32    2.70 
 -12   5  -5    0.42    2.93 
 -12   5  -4   55.75    8.58 
 -12   5  -4   46.81    8.36 
 -12   5  -4   57.67    9.28 
 -12   5  -3    3.77    3.56 
 -12   5  -3   -2.71    2.54 
 -12   5  -3    2.68    2.54 
 -12   5  -2    4.03    3.14 
 -12   5  -2   -3.93    3.05 
 -12   5  -2    4.90    3.72 
 -12   5  -1   76.77   10.62 
 -12   5  -1   78.22   10.17 
 -12   5  -1   80.50   10.52 
 -12   5   0    5.21    4.41 
 -12   5   0    2.52    3.69 
 -12   5   0   -1.10    3.54 
 -12   5   1    0.61    2.78 
 -12   5   1   -1.63    3.72 
 -12   5   1   -2.50    3.47 
 -12   5   2    3.37    3.26 
 -12   5   2    5.99    4.04 
 -12   5   2   12.39    5.02 
 -12   5   3   21.02    5.81 
 -12   5   3   22.08    5.84 
 -12   5   4    2.06    2.68 
 -12   5   4    4.85    3.38 
 -12   5   5    3.42    3.61 
 -12   5   5   -0.29    3.24 
 -12   5   6   50.62    8.63 
 -12   5   6   46.22    8.52 
 -12   5   7   -3.74    4.09 
 -12   5   7   -0.64    2.80 
 -12   5   8   -4.62    4.94 
 -12   5   9    9.54    3.74 
 -12   5  10    9.01    4.68 
 -12   5  11    2.00    3.23 
 -12   5  12   14.85    5.07 
 -12   5  13    0.60    3.58 
 -12   5  14   27.53    7.61 
 -12   5  15   -0.49    3.91 
 -12   5  16    9.20    4.18 
 -12   5  17   14.80    5.93 
 -12   6 -21    5.40    5.00 
 -12   6 -20    9.35    5.76 
 -12   6 -19    4.43    4.97 
 -12   6 -19    2.87    2.85 
 -12   6 -18    8.67    5.99 
 -12   6 -18    2.32    3.39 
 -12   6 -17    7.17    4.11 
 -12   6 -17   13.51    6.61 
 -12   6 -16    5.85    4.59 
 -12   6 -16   -4.85    4.26 
 -12   6 -15    8.44    4.50 
 -12   6 -15   12.26    4.64 
 -12   6 -14   -2.45    3.00 
 -12   6 -14    3.52    4.03 
 -12   6 -13   -0.10    3.14 
 -12   6 -13    3.89    3.83 
 -12   6 -12    3.00    3.12 
 -12   6 -12    6.99    4.00 
 -12   6 -12    6.02    4.01 
 -12   6 -11    1.43    2.48 
 -12   6 -11    2.43    2.95 
 -12   6 -11    5.19    4.61 
 -12   6 -10    6.21    3.51 
 -12   6 -10    3.14    4.46 
 -12   6 -10   -0.83    2.79 
 -12   6  -9   13.78    5.04 
 -12   6  -9   15.44    5.61 
 -12   6  -9   15.37    4.96 
 -12   6  -8    5.06    4.33 
 -12   6  -8    0.03    2.27 
 -12   6  -8    3.06    3.00 
 -12   6  -7   -2.04    3.10 
 -12   6  -7   -2.86    3.27 
 -12   6  -7    4.53    3.18 
 -12   6  -6    0.60    3.45 
 -12   6  -6    5.30    4.20 
 -12   6  -6    7.27    4.26 
 -12   6  -5    4.55    3.43 
 -12   6  -5    6.30    3.92 
 -12   6  -5    0.60    3.86 
 -12   6  -4    8.04    3.67 
 -12   6  -4   18.11    5.85 
 -12   6  -3    1.57    3.25 
 -12   6  -3   -0.09    2.78 
 -12   6  -3   -4.65    3.00 
 -12   6  -2   18.09    5.34 
 -12   6  -2   16.09    5.42 
 -12   6  -2   14.62    4.72 
 -12   6  -1   38.38    7.77 
 -12   6  -1   48.92    8.81 
 -12   6  -1   46.14    8.41 
 -12   6   0   -0.03    2.99 
 -12   6   0    7.17    4.36 
 -12   6   0    9.82    5.02 
 -12   6   1    5.45    3.93 
 -12   6   1   -0.57    3.03 
 -12   6   1    9.92    4.68 
 -12   6   2  105.80   12.24 
 -12   6   2  108.13   12.00 
 -12   6   2   99.19   12.15 
 -12   6   3    4.54    4.60 
 -12   6   3    1.63    2.73 
 -12   6   3   -4.45    3.79 
 -12   6   4    1.00    2.97 
 -12   6   4    5.89    3.34 
 -12   6   4    7.80    4.77 
 -12   6   5   11.43    5.26 
 -12   6   5   21.49    6.35 
 -12   6   5   26.98    6.75 
 -12   6   6    8.04    4.94 
 -12   6   6    2.28    3.37 
 -12   6   6    8.91    4.19 
 -12   6   7   85.43   10.96 
 -12   6   7   71.18   10.54 
 -12   6   7   79.81   10.89 
 -12   6   8    9.10    4.15 
 -12   6   8    1.35    3.69 
 -12   6   8    1.71    3.35 
 -12   6   9    7.72    3.63 
 -12   6   9   -1.28    4.19 
 -12   6  10    7.48    4.49 
 -12   6  10    7.96    3.66 
 -12   6  11   -3.98    3.96 
 -12   6  11    3.51    2.85 
 -12   6  12    7.18    3.58 
 -12   6  12    0.97    3.00 
 -12   6  13   -3.81    3.90 
 -12   6  13   -6.54    4.15 
 -12   6  14   -1.41    4.03 
 -12   6  14   -4.48    4.44 
 -12   6  15   11.04    4.58 
 -12   6  15   -0.41    2.36 
 -12   6  16   -3.27    3.56 
 -12   6  16    0.67    2.78 
 -12   7 -20    9.51    5.64 
 -12   7 -20    5.92    3.84 
 -12   7 -19   38.13    9.24 
 -12   7 -19   44.71    8.61 
 -12   7 -18    4.91    4.59 
 -12   7 -18    6.81    5.96 
 -12   7 -17   14.72    6.97 
 -12   7 -17   14.52    5.50 
 -12   7 -16   19.16    6.76 
 -12   7 -16   13.35    4.99 
 -12   7 -15    8.78    4.63 
 -12   7 -15    2.82    3.59 
 -12   7 -14   41.50    8.50 
 -12   7 -14   44.54    8.35 
 -12   7 -13   -0.04    4.13 
 -12   7 -13    1.59    3.18 
 -12   7 -12   10.39    4.15 
 -12   7 -12    6.81    4.61 
 -12   7 -12    5.29    5.08 
 -12   7 -11   15.40    4.47 
 -12   7 -11   14.38    5.40 
 -12   7 -10    6.01    3.13 
 -12   7 -10    4.00    4.17 
 -12   7 -10   13.91    5.33 
 -12   7  -9    4.80    4.48 
 -12   7  -9    7.74    4.48 
 -12   7  -9    4.21    3.78 
 -12   7  -8   65.98    9.51 
 -12   7  -8   66.88   10.58 
 -12   7  -8   61.15    9.48 
 -12   7  -7    2.13    3.42 
 -12   7  -7   -4.87    5.06 
 -12   7  -7    2.73    3.53 
 -12   7  -6   12.16    5.27 
 -12   7  -6   14.80    5.44 
 -12   7  -6   16.58    5.45 
 -12   7  -5   19.58    5.86 
 -12   7  -5   18.92    5.53 
 -12   7  -5   16.18    5.46 
 -12   7  -4    8.26    3.77 
 -12   7  -4   12.15    5.28 
 -12   7  -4   17.50    5.69 
 -12   7  -3    3.34    3.72 
 -12   7  -3   -1.75    3.89 
 -12   7  -3    5.11    4.78 
 -12   7  -2   -1.58    2.81 
 -12   7  -2   -2.55    3.19 
 -12   7  -2    2.79    3.44 
 -12   7  -1   11.08    4.72 
 -12   7  -1   11.46    4.79 
 -12   7  -1    9.45    4.20 
 -12   7   0   11.31    5.38 
 -12   7   0   15.40    5.79 
 -12   7   0   12.79    5.09 
 -12   7   1   12.12    4.83 
 -12   7   1   12.91    5.41 
 -12   7   1   14.41    4.79 
 -12   7   2   -0.17    3.91 
 -12   7   2   -1.91    2.48 
 -12   7   2   -2.27    3.07 
 -12   7   3    3.08    3.10 
 -12   7   3   -1.20    3.91 
 -12   7   3   -3.23    3.24 
 -12   7   4   18.12    6.10 
 -12   7   4   23.91    6.36 
 -12   7   4   16.32    5.73 
 -12   7   5   -1.40    2.68 
 -12   7   5    0.80    2.43 
 -12   7   5    5.74    3.99 
 -12   7   6   -1.55    3.66 
 -12   7   6    4.20    3.55 
 -12   7   6    3.12    2.70 
 -12   7   7    2.47    2.75 
 -12   7   7    0.77    2.66 
 -12   7   7    0.61    2.66 
 -12   7   8    7.70    4.39 
 -12   7   8    2.27    3.30 
 -12   7   8   -2.11    2.95 
 -12   7   9   28.42    7.35 
 -12   7   9   26.66    7.31 
 -12   7   9   29.77    7.77 
 -12   7  10    5.00    3.46 
 -12   7  10    5.07    4.22 
 -12   7  10    8.54    4.35 
 -12   7  11   -4.53    4.15 
 -12   7  11   -0.81    3.63 
 -12   7  11    3.45    4.24 
 -12   7  12    0.11    4.09 
 -12   7  12   -2.78    3.75 
 -12   7  12    5.04    3.22 
 -12   7  13    6.53    3.84 
 -12   7  13    6.04    3.93 
 -12   7  13    0.47    2.95 
 -12   7  14   13.11    5.04 
 -12   7  14    3.77    3.42 
 -12   7  14    4.97    4.41 
 -12   7  15    7.56    4.09 
 -12   7  15   -3.56    3.94 
 -12   7  15    3.44    4.67 
 -12   8 -18   -2.43    3.66 
 -12   8 -18    2.34    5.09 
 -12   8 -17   10.36    5.09 
 -12   8 -17   13.80    5.82 
 -12   8 -16   26.90    7.41 
 -12   8 -16   33.61    8.83 
 -12   8 -15   -0.29    3.65 
 -12   8 -15   -2.59    3.54 
 -12   8 -14    0.22    3.88 
 -12   8 -14    6.04    5.20 
 -12   8 -13    1.17    3.15 
 -12   8 -13    5.29    4.33 
 -12   8 -12   -4.15    3.78 
 -12   8 -12    0.02    3.02 
 -12   8 -12   -3.39    3.70 
 -12   8 -11    8.42    4.23 
 -12   8 -11   13.82    6.57 
 -12   8 -11   10.51    5.27 
 -12   8 -10   10.72    5.74 
 -12   8 -10    0.01    3.24 
 -12   8 -10    6.41    4.24 
 -12   8  -9   10.18    5.69 
 -12   8  -9    2.35    4.23 
 -12   8  -9    1.67    3.29 
 -12   8  -8    1.39    4.12 
 -12   8  -8    1.66    2.94 
 -12   8  -8    7.06    4.57 
 -12   8  -7   -0.24    3.31 
 -12   8  -7   -0.72    3.93 
 -12   8  -7    1.40    2.73 
 -12   8  -6    1.52    3.82 
 -12   8  -6   -0.72    3.32 
 -12   8  -6   -1.69    3.67 
 -12   8  -5    3.67    4.33 
 -12   8  -5    1.86    3.23 
 -12   8  -5    4.58    3.17 
 -12   8  -4    8.36    4.10 
 -12   8  -4    2.59    3.16 
 -12   8  -4    0.10    3.10 
 -12   8  -3   15.11    6.01 
 -12   8  -3   17.48    6.34 
 -12   8  -3   15.03    4.90 
 -12   8  -2   -1.45    2.68 
 -12   8  -2    4.35    3.24 
 -12   8  -2    1.33    4.28 
 -12   8  -1    3.49    3.50 
 -12   8  -1    0.78    2.82 
 -12   8  -1    5.10    3.94 
 -12   8   0    6.16    4.55 
 -12   8   0    6.64    3.87 
 -12   8   0    1.90    4.26 
 -12   8   1    5.16    3.70 
 -12   8   1    9.73    5.06 
 -12   8   1    7.45    4.49 
 -12   8   2   41.33    8.29 
 -12   8   2   27.20    6.82 
 -12   8   2   30.74    7.12 
 -12   8   3   -0.46    2.69 
 -12   8   3    3.33    3.96 
 -12   8   3   -2.60    3.81 
 -12   8   4    1.55    3.62 
 -12   8   4    2.71    4.74 
 -12   8   4    2.73    3.00 
 -12   8   5    6.52    4.04 
 -12   8   5    7.20    4.35 
 -12   8   5    2.37    3.72 
 -12   8   6   -1.69    3.12 
 -12   8   6    2.03    3.48 
 -12   8   6    6.15    3.54 
 -12   8   7    2.10    3.26 
 -12   8   7    5.60    4.16 
 -12   8   7   -2.73    2.98 
 -12   8   8   26.65    7.02 
 -12   8   8   12.97    5.46 
 -12   8   8   16.37    5.87 
 -12   8   9   40.51    8.62 
 -12   8   9   53.62    9.54 
 -12   8   9   36.23    8.21 
 -12   8  10    1.49    3.12 
 -12   8  10   -2.47    3.19 
 -12   8  10    6.42    4.83 
 -12   8  11    8.56    4.54 
 -12   8  11    4.35    4.03 
 -12   8  11   -3.19    4.03 
 -12   8  12   64.22   10.57 
 -12   8  12   58.21   10.02 
 -12   8  12   60.95   10.36 
 -12   8  13   17.11    6.59 
 -12   8  13    4.56    3.68 
 -12   8  13    6.86    4.21 
 -12   8  14    7.00    4.42 
 -12   8  14    4.21    3.73 
 -12   8  14   -0.50    3.92 
 -12   9 -17    4.07    3.71 
 -12   9 -17    9.74    5.78 
 -12   9 -16    0.45    3.77 
 -12   9 -16    5.18    4.17 
 -12   9 -15    2.02    3.86 
 -12   9 -15    5.45    5.11 
 -12   9 -14    9.13    4.76 
 -12   9 -14    6.61    4.65 
 -12   9 -13   17.75    5.92 
 -12   9 -13   24.35    6.58 
 -12   9 -13   12.17    4.82 
 -12   9 -12   13.69    5.67 
 -12   9 -12   13.32    6.45 
 -12   9 -12    2.35    2.88 
 -12   9 -11   12.19    6.13 
 -12   9 -11   12.59    5.67 
 -12   9 -11    5.35    3.49 
 -12   9 -10   16.47    5.14 
 -12   9 -10   21.28    6.62 
 -12   9 -10   29.21    7.33 
 -12   9  -9   36.84    8.37 
 -12   9  -9   26.17    6.77 
 -12   9  -9   25.72    6.16 
 -12   9  -8   13.92    6.20 
 -12   9  -8   16.03    5.53 
 -12   9  -8    0.30    3.33 
 -12   9  -7   33.69    8.12 
 -12   9  -7   34.21    8.10 
 -12   9  -7   29.82    7.04 
 -12   9  -6   32.33    7.21 
 -12   9  -6   32.28    7.90 
 -12   9  -6   45.82    8.61 
 -12   9  -5    9.25    5.17 
 -12   9  -5   -0.16    2.93 
 -12   9  -5    6.16    4.05 
 -12   9  -4   24.06    6.34 
 -12   9  -4   19.71    6.43 
 -12   9  -4   28.35    6.91 
 -12   9  -3   29.39    7.53 
 -12   9  -3   21.40    5.86 
 -12   9  -3   21.72    6.22 
 -12   9  -2   13.76    5.33 
 -12   9  -2   22.22    6.39 
 -12   9  -2   21.19    6.56 
 -12   9  -1   -1.46    3.57 
 -12   9  -1   -1.64    3.86 
 -12   9  -1    5.16    4.61 
 -12   9   0    4.18    4.19 
 -12   9   0   16.28    5.73 
 -12   9   0    6.69    4.21 
 -12   9   1    8.45    4.88 
 -12   9   1   -0.56    2.62 
 -12   9   1    4.89    3.76 
 -12   9   2   25.29    6.97 
 -12   9   2   23.55    6.60 
 -12   9   2   18.76    6.16 
 -12   9   3    1.65    3.45 
 -12   9   3    1.44    3.38 
 -12   9   3    5.36    4.97 
 -12   9   4    2.86    4.41 
 -12   9   4    6.11    3.90 
 -12   9   4    6.84    4.30 
 -12   9   5   47.97    9.06 
 -12   9   5   50.77    9.03 
 -12   9   5   47.10    9.55 
 -12   9   6   13.58    5.65 
 -12   9   6   18.30    6.26 
 -12   9   6   25.56    6.71 
 -12   9   7    6.56    3.94 
 -12   9   7    1.80    2.95 
 -12   9   7   11.35    5.64 
 -12   9   8    3.83    4.08 
 -12   9   8    0.69    3.52 
 -12   9   8    1.53    3.72 
 -12   9   9    8.25    4.74 
 -12   9   9    8.76    4.22 
 -12   9   9    4.36    3.64 
 -12   9  10    2.16    3.68 
 -12   9  10    4.36    3.93 
 -12   9  10   -2.04    3.45 
 -12   9  11   -1.02    3.25 
 -12   9  11   -0.69    4.09 
 -12   9  11    0.34    2.48 
 -12   9  12   -0.51    3.28 
 -12   9  12   -2.49    3.25 
 -12   9  12   -0.44    3.32 
 -12   9  13    6.16    4.69 
 -12   9  13    3.30    3.71 
 -12   9  13   -2.52    3.40 
 -12  10 -14   20.42    6.96 
 -12  10 -14   24.88    8.23 
 -12  10 -13   13.94    6.30 
 -12  10 -13   -2.77    4.00 
 -12  10 -13    6.06    5.00 
 -12  10 -12   13.15    6.00 
 -12  10 -12   16.80    5.63 
 -12  10 -12    4.53    3.57 
 -12  10 -11   -2.72    2.93 
 -12  10 -11    4.00    3.65 
 -12  10 -11    2.04    5.03 
 -12  10 -10    0.21    2.96 
 -12  10 -10    7.24    4.22 
 -12  10  -9   10.71    5.20 
 -12  10  -9    3.02    3.42 
 -12  10  -9    6.24    4.48 
 -12  10  -8    3.39    4.42 
 -12  10  -8    3.61    3.70 
 -12  10  -8   13.60    7.63 
 -12  10  -7   -1.21    3.35 
 -12  10  -7   -0.70    3.65 
 -12  10  -7   -4.34    4.44 
 -12  10  -6    5.93    4.54 
 -12  10  -6    4.77    5.01 
 -12  10  -6    1.65    3.36 
 -12  10  -5   19.99    5.89 
 -12  10  -5   13.22    6.35 
 -12  10  -5   17.05    5.71 
 -12  10  -4    2.49    3.73 
 -12  10  -4    8.81    4.73 
 -12  10  -4   -1.11    3.01 
 -12  10  -3   -7.91    5.76 
 -12  10  -3   -1.39    2.96 
 -12  10  -3   -0.59    2.90 
 -12  10  -2    3.64    3.91 
 -12  10  -2    1.13    3.20 
 -12  10  -2    4.20    3.27 
 -12  10  -1   -1.18    3.56 
 -12  10  -1    5.09    4.01 
 -12  10  -1    4.53    3.88 
 -12  10   0   -0.03    2.87 
 -12  10   0    1.81    3.46 
 -12  10   0    3.48    3.11 
 -12  10   1    3.82    4.68 
 -12  10   1    3.90    4.23 
 -12  10   1   14.89    5.68 
 -12  10   2    3.12    4.29 
 -12  10   2   -1.66    3.37 
 -12  10   2   -4.56    4.40 
 -12  10   3    9.19    4.99 
 -12  10   3    6.72    4.25 
 -12  10   3    6.09    3.84 
 -12  10   4   -1.91    3.13 
 -12  10   4    6.28    5.12 
 -12  10   4    1.32    3.49 
 -12  10   5   10.07    4.93 
 -12  10   5   11.36    5.15 
 -12  10   5   10.65    5.54 
 -12  10   6    7.02    5.40 
 -12  10   6   21.22    6.81 
 -12  10   6   13.31    5.67 
 -12  10   7   19.78    6.64 
 -12  10   7   16.12    5.98 
 -12  10   7   31.57    7.71 
 -12  10   8   36.54    8.34 
 -12  10   8   37.96    8.01 
 -12  10   8   22.60    6.63 
 -12  10   9   12.20    5.52 
 -12  10   9    9.85    4.45 
 -12  10   9    2.05    4.24 
 -12  10  10    4.12    4.62 
 -12  10  10   10.52    4.94 
 -12  10  10    8.02    5.27 
 -12  10  11   -0.43    3.79 
 -12  10  11    4.96    3.38 
 -12  10  11    4.16    4.19 
 -12  11 -12    3.61    3.97 
 -12  11 -12    2.66    4.21 
 -12  11 -12    2.62    3.60 
 -12  11 -11    8.96    5.36 
 -12  11 -11    1.48    3.73 
 -12  11 -11    2.23    3.70 
 -12  11 -10    3.13    3.60 
 -12  11 -10    0.29    3.92 
 -12  11 -10    4.67    4.71 
 -12  11  -9   -1.73    4.18 
 -12  11  -9    2.95    4.05 
 -12  11  -9   -0.83    3.68 
 -12  11  -8   -3.09    4.78 
 -12  11  -8    3.22    3.16 
 -12  11  -8   -2.36    3.85 
 -12  11  -7    3.30    4.43 
 -12  11  -7    2.68    3.83 
 -12  11  -7   -0.56    3.50 
 -12  11  -6   -2.26    4.28 
 -12  11  -6   -8.36    5.46 
 -12  11  -6   -0.67    3.78 
 -12  11  -5   -1.51    3.99 
 -12  11  -5   13.04    6.16 
 -12  11  -5    5.82    4.74 
 -12  11  -4   17.55    6.08 
 -12  11  -4    9.79    5.12 
 -12  11  -4   21.26    6.24 
 -12  11  -3   23.16    6.71 
 -12  11  -3   23.94    7.23 
 -12  11  -3   17.94    6.61 
 -12  11  -2    0.55    3.87 
 -12  11  -2    5.95    3.36 
 -12  11  -2    0.80    2.79 
 -12  11  -1    0.51    3.47 
 -12  11  -1    0.41    3.84 
 -12  11  -1   11.89    6.27 
 -12  11   0   16.87    4.88 
 -12  11   0   26.96    7.05 
 -12  11   0   20.58    6.45 
 -12  11   1   12.16    5.58 
 -12  11   1   12.18    6.07 
 -12  11   1    5.21    4.40 
 -12  11   2    7.55    5.11 
 -12  11   2    6.61    4.25 
 -12  11   2    4.26    3.41 
 -12  11   3   20.89    6.05 
 -12  11   3   30.69    8.12 
 -12  11   3   42.03    8.62 
 -12  11   4    2.06    3.48 
 -12  11   4    4.50    4.50 
 -12  11   4   12.38    5.50 
 -12  11   5   22.24    6.62 
 -12  11   5   23.15    6.97 
 -12  11   5   34.07    8.17 
 -12  11   6   15.56    6.60 
 -12  11   6   14.81    5.78 
 -12  11   6   17.18    5.71 
 -12  11   7    0.22    3.38 
 -12  11   7   11.57    5.27 
 -12  11   7   10.02    4.97 
 -12  11   8   51.79    9.27 
 -12  11   8   48.01    9.82 
 -12  11   8   38.59    8.32 
 -12  12  -7   34.56    8.46 
 -12  12  -7   33.91    8.43 
 -12  12  -7   24.16    7.30 
 -12  12  -6   -1.92    4.19 
 -12  12  -6    1.67    4.44 
 -12  12  -6    5.00    4.85 
 -12  12  -5   10.97    5.51 
 -12  12  -5   14.91    5.98 
 -12  12  -5    6.26    4.91 
 -12  12  -4   35.76    8.85 
 -12  12  -4   36.97    8.20 
 -12  12  -4   32.94    8.22 
 -12  12  -3    2.54    3.92 
 -12  12  -3    0.09    3.35 
 -12  12  -3   12.14    5.67 
 -12  12  -2   21.92    6.09 
 -12  12  -2   25.39    6.91 
 -12  12  -2   36.56    8.33 
 -12  12  -1   -1.79    3.45 
 -12  12  -1   -1.75    3.15 
 -12  12  -1   -8.80    5.74 
 -12  12   0    1.96    3.54 
 -12  12   0    6.94    5.32 
 -12  12   0    6.42    4.09 
 -12  12   1   56.80   10.92 
 -12  12   1   47.90    9.06 
 -12  12   1   61.59   10.97 
 -12  12   2    0.11    3.53 
 -12  12   2    3.31    4.12 
 -12  12   2    1.73    3.33 
 -12  12   3    8.68    5.65 
 -12  12   3   -0.32    3.68 
 -12  12   3    2.67    4.10 
 -12  12   4   15.91    6.22 
 -12  12   4    2.92    3.69 
 -12  12   4   13.25    5.33 
 -11 -14  -6   -1.13    3.60 
 -11 -14  -5   12.65    5.37 
 -11 -14  -4    1.89    4.27 
 -11 -14  -3   -0.25    3.56 
 -11 -14  -2    6.41    5.53 
 -11 -14  -1   -5.23    4.47 
 -11 -14   0    2.54    3.87 
 -11 -14   1    1.58    4.87 
 -11 -13 -12   10.94    5.53 
 -11 -13 -11   -0.07    3.20 
 -11 -13 -10    8.96    5.07 
 -11 -13 -10    6.03    3.83 
 -11 -13  -9    2.30    3.75 
 -11 -13  -9   -2.21    3.70 
 -11 -13  -8   16.65    6.29 
 -11 -13  -8    1.88    3.44 
 -11 -13  -7   14.28    6.30 
 -11 -13  -6    5.42    4.39 
 -11 -13  -5   30.36    7.63 
 -11 -13  -4    7.71    4.31 
 -11 -13  -3   -0.10    3.44 
 -11 -13  -2   62.65   10.75 
 -11 -13  -1   22.15    6.64 
 -11 -13   0    5.02    4.79 
 -11 -13   1   25.46    7.85 
 -11 -13   2   20.11    6.98 
 -11 -13   3   10.10    5.31 
 -11 -13   4   15.60    6.03 
 -11 -13   5    7.83    5.51 
 -11 -13   6   51.10   10.00 
 -11 -13   7   -1.39    2.94 
 -11 -12 -15   38.24    8.79 
 -11 -12 -14    0.25    3.03 
 -11 -12 -13   -1.20    4.04 
 -11 -12 -12   29.69    7.78 
 -11 -12 -11    5.27    3.82 
 -11 -12 -10    6.95    4.56 
 -11 -12 -10    7.63    5.09 
 -11 -12  -9   11.68    4.77 
 -11 -12  -9    7.15    4.65 
 -11 -12  -8   27.55    7.27 
 -11 -12  -8   20.09    6.31 
 -11 -12  -7   -6.89    4.75 
 -11 -12  -6   26.25    6.79 
 -11 -12  -5   18.69    6.66 
 -11 -12  -4    0.89    3.64 
 -11 -12  -3    0.04    3.86 
 -11 -12  -2   13.99    5.88 
 -11 -12  -1    9.96    5.66 
 -11 -12   0    0.97    3.97 
 -11 -12   1    5.44    4.05 
 -11 -12   2   12.49    6.92 
 -11 -12   3   -1.51    3.63 
 -11 -12   4   13.03    6.30 
 -11 -12   5    7.50    4.72 
 -11 -12   6    5.08    4.83 
 -11 -12   7    3.09    3.39 
 -11 -12   8    8.35    5.23 
 -11 -12   9   11.42    6.18 
 -11 -12  10    8.60    4.78 
 -11 -11 -17    0.95    3.93 
 -11 -11 -16   -2.78    3.63 
 -11 -11 -15    4.54    3.62 
 -11 -11 -14    5.97    4.07 
 -11 -11 -13   -1.56    3.39 
 -11 -11 -12   49.68    9.11 
 -11 -11 -11    4.20    3.75 
 -11 -11 -10    7.33    4.89 
 -11 -11 -10   -1.27    3.46 
 -11 -11  -9   15.99    6.16 
 -11 -11  -9    6.04    3.85 
 -11 -11  -8    0.82    3.60 
 -11 -11  -8    1.12    2.99 
 -11 -11  -7   13.27    5.90 
 -11 -11  -6   17.51    6.10 
 -11 -11  -5    8.94    4.98 
 -11 -11  -4   -2.26    2.89 
 -11 -11  -3   21.10    6.33 
 -11 -11  -2    2.18    3.94 
 -11 -11  -1    7.45    5.07 
 -11 -11   0   39.33    8.22 
 -11 -11   1    9.41    4.83 
 -11 -11   2    4.78    4.26 
 -11 -11   3   13.41    5.28 
 -11 -11   4   -4.54    4.35 
 -11 -11   5   13.50    5.29 
 -11 -11   6   -1.48    3.86 
 -11 -11   7    5.46    2.89 
 -11 -11   8   21.02    6.75 
 -11 -11   9    6.31    4.98 
 -11 -11  10    4.84    3.90 
 -11 -11  11   38.97    7.48 
 -11 -11  11   39.75    8.51 
 -11 -11  12   30.02    8.09 
 -11 -11  12   30.56    7.14 
 -11 -11  13   17.36    5.73 
 -11 -11  13   13.79    6.75 
 -11 -10 -19   17.65    6.77 
 -11 -10 -19    4.84    4.45 
 -11 -10 -18    5.46    4.42 
 -11 -10 -18   -2.66    3.98 
 -11 -10 -17   -2.30    3.32 
 -11 -10 -17    9.92    4.68 
 -11 -10 -16    0.66    2.84 
 -11 -10 -16    3.81    3.04 
 -11 -10 -15    8.36    4.76 
 -11 -10 -15    1.11    3.15 
 -11 -10 -14   -0.66    3.06 
 -11 -10 -14   -0.03    3.55 
 -11 -10 -13    8.04    4.90 
 -11 -10 -12    6.24    5.05 
 -11 -10 -11   32.28    7.59 
 -11 -10 -10   43.23    8.70 
 -11 -10 -10   41.85    8.48 
 -11 -10  -9   21.90    6.59 
 -11 -10  -9   26.05    7.25 
 -11 -10  -8   36.74    8.27 
 -11 -10  -7   47.14    8.90 
 -11 -10  -6    8.15    4.36 
 -11 -10  -5   53.68    9.26 
 -11 -10  -4    5.80    4.46 
 -11 -10  -3   -2.51    2.94 
 -11 -10  -2   37.65    7.81 
 -11 -10  -1    0.20    2.84 
 -11 -10   0    5.42    4.56 
 -11 -10   1    5.96    3.34 
 -11 -10   2    1.82    2.62 
 -11 -10   3    2.94    3.45 
 -11 -10   4   21.30    6.55 
 -11 -10   5   13.59    5.16 
 -11 -10   6    7.25    3.80 
 -11 -10   6    9.05    4.01 
 -11 -10   7    3.44    3.51 
 -11 -10   7    2.41    3.46 
 -11 -10   8    2.98    2.66 
 -11 -10   8    2.66    4.07 
 -11 -10   9   19.22    5.36 
 -11 -10   9   20.31    6.44 
 -11 -10  10    3.85    3.98 
 -11 -10  10   -3.18    3.57 
 -11 -10  11   -0.59    3.25 
 -11 -10  11    2.87    3.25 
 -11 -10  12   10.09    5.62 
 -11 -10  12    4.10    3.97 
 -11 -10  13    0.03    2.91 
 -11 -10  13   11.65    5.77 
 -11 -10  14   -0.58    3.65 
 -11 -10  14    7.23    4.23 
 -11 -10  15    8.41    5.21 
 -11 -10  15   11.65    6.39 
 -11  -9 -21    0.73    4.05 
 -11  -9 -21   -0.97    3.41 
 -11  -9 -20   11.14    4.77 
 -11  -9 -20    8.16    4.44 
 -11  -9 -19    3.46    3.57 
 -11  -9 -19    1.78    3.29 
 -11  -9 -18   -3.64    3.44 
 -11  -9 -18    7.13    4.99 
 -11  -9 -17   31.30    6.88 
 -11  -9 -17   23.77    6.87 
 -11  -9 -16    2.73    4.50 
 -11  -9 -16    4.90    3.00 
 -11  -9 -15    8.52    4.83 
 -11  -9 -15   -0.52    3.78 
 -11  -9 -14    5.46    4.52 
 -11  -9 -14   -2.17    3.59 
 -11  -9 -13    2.56    3.02 
 -11  -9 -13   -5.12    2.78 
 -11  -9 -12   21.09    6.17 
 -11  -9 -12   16.61    5.12 
 -11  -9 -11   -0.96    2.45 
 -11  -9 -11    4.10    3.93 
 -11  -9 -10    1.15    2.74 
 -11  -9 -10    7.91    4.14 
 -11  -9 -10    7.64    4.03 
 -11  -9  -9   -1.35    3.27 
 -11  -9  -9    5.34    3.65 
 -11  -9  -8    1.53    3.66 
 -11  -9  -8   -1.83    3.47 
 -11  -9  -7   17.49    5.90 
 -11  -9  -6    8.51    5.01 
 -11  -9  -5    2.57    3.65 
 -11  -9  -4   11.55    5.09 
 -11  -9  -3    3.22    3.93 
 -11  -9  -2    7.89    4.40 
 -11  -9  -1    9.09    4.67 
 -11  -9   0    4.49    4.12 
 -11  -9   1   -0.61    3.74 
 -11  -9   2    7.51    4.16 
 -11  -9   2   13.03    4.11 
 -11  -9   3    5.07    4.35 
 -11  -9   3    5.99    3.74 
 -11  -9   4    1.79    2.74 
 -11  -9   4    1.26    3.12 
 -11  -9   5   39.88    8.01 
 -11  -9   5   46.01    7.61 
 -11  -9   6    9.00    4.50 
 -11  -9   6    2.54    2.77 
 -11  -9   7    6.18    4.19 
 -11  -9   7   11.08    4.39 
 -11  -9   8   -1.61    3.46 
 -11  -9   8    3.27    3.27 
 -11  -9   9    9.29    5.29 
 -11  -9   9    8.41    4.42 
 -11  -9  10    5.34    3.40 
 -11  -9  10    3.14    3.76 
 -11  -9  11   18.64    5.91 
 -11  -9  11   24.97    6.40 
 -11  -9  12   -1.86    3.93 
 -11  -9  12    5.45    4.85 
 -11  -9  13    9.09    4.89 
 -11  -9  13    5.97    3.86 
 -11  -9  14   22.10    6.79 
 -11  -9  14   10.84    4.42 
 -11  -9  15   11.66    5.53 
 -11  -9  15   13.01    5.95 
 -11  -9  16    1.71    3.33 
 -11  -9  16    3.45    3.40 
 -11  -8 -22    2.55    4.02 
 -11  -8 -22    8.98    5.96 
 -11  -8 -21   20.73    7.09 
 -11  -8 -21    1.12    3.66 
 -11  -8 -20    3.83    3.96 
 -11  -8 -20    3.32    3.59 
 -11  -8 -19    4.75    3.65 
 -11  -8 -19    8.13    4.50 
 -11  -8 -18    3.39    3.31 
 -11  -8 -18    3.72    4.31 
 -11  -8 -17   12.24    5.23 
 -11  -8 -17   14.36    5.46 
 -11  -8 -16    4.65    3.99 
 -11  -8 -16    3.92    4.55 
 -11  -8 -15    6.28    4.23 
 -11  -8 -15    5.09    4.65 
 -11  -8 -14   73.39   10.12 
 -11  -8 -14   73.02   10.77 
 -11  -8 -13   10.67    5.14 
 -11  -8 -13   11.07    5.44 
 -11  -8 -12   19.41    5.89 
 -11  -8 -12   25.64    6.50 
 -11  -8 -11   12.41    5.25 
 -11  -8 -11   14.46    5.29 
 -11  -8 -10   -2.20    3.96 
 -11  -8 -10    2.51    3.12 
 -11  -8 -10    4.01    3.58 
 -11  -8  -9   33.35    6.71 
 -11  -8  -9   29.06    7.01 
 -11  -8  -9   25.89    6.35 
 -11  -8  -8    1.48    3.29 
 -11  -8  -8    3.82    3.46 
 -11  -8  -8    0.72    3.49 
 -11  -8  -7    0.01    3.08 
 -11  -8  -7   11.69    4.05 
 -11  -8  -6    1.90    3.73 
 -11  -8  -5   16.32    5.24 
 -11  -8  -4   31.01    7.11 
 -11  -8  -3    3.24    3.16 
 -11  -8  -2    9.47    4.38 
 -11  -8  -2   11.46    3.97 
 -11  -8  -1   32.97    5.94 
 -11  -8  -1   42.98    7.78 
 -11  -8   0   26.53    5.27 
 -11  -8   0   18.66    5.78 
 -11  -8   1   22.39    6.20 
 -11  -8   1   22.69    4.98 
 -11  -8   2   12.97    4.55 
 -11  -8   2    7.80    3.94 
 -11  -8   3    3.73    3.59 
 -11  -8   3    4.01    3.13 
 -11  -8   4   47.36    8.70 
 -11  -8   4   28.79    5.93 
 -11  -8   5   40.03    7.32 
 -11  -8   5   12.59    5.03 
 -11  -8   6    7.65    3.93 
 -11  -8   6    7.29    4.41 
 -11  -8   7   72.11   10.60 
 -11  -8   7   71.45    9.51 
 -11  -8   8    3.40    4.47 
 -11  -8   8    4.68    4.01 
 -11  -8   9   -0.50    2.70 
 -11  -8   9   -0.11    2.63 
 -11  -8  10   64.64    9.22 
 -11  -8  10   53.00    9.23 
 -11  -8  11    1.47    3.29 
 -11  -8  11   -2.04    3.54 
 -11  -8  12    2.16    2.71 
 -11  -8  12    6.36    4.79 
 -11  -8  13   -1.82    3.44 
 -11  -8  13    0.51    3.58 
 -11  -8  14   14.95    5.47 
 -11  -8  14    5.49    3.86 
 -11  -8  15   10.97    4.57 
 -11  -8  15   16.77    6.20 
 -11  -8  16    6.22    4.13 
 -11  -8  16    0.42    4.02 
 -11  -8  17    0.13    3.32 
 -11  -8  17    4.10    4.21 
 -11  -7 -23   -2.29    2.81 
 -11  -7 -23   -3.65    4.43 
 -11  -7 -22    1.93    4.88 
 -11  -7 -22    2.98    4.59 
 -11  -7 -21   -0.40    4.11 
 -11  -7 -21    5.56    4.39 
 -11  -7 -20    3.81    4.94 
 -11  -7 -20   12.97    5.48 
 -11  -7 -19   -2.44    3.39 
 -11  -7 -19    3.76    3.51 
 -11  -7 -18   -2.72    3.13 
 -11  -7 -18    0.46    2.40 
 -11  -7 -17    4.57    3.93 
 -11  -7 -17   18.62    6.90 
 -11  -7 -16   -2.19    2.84 
 -11  -7 -16    7.63    4.87 
 -11  -7 -15    6.81    3.93 
 -11  -7 -15    3.74    4.35 
 -11  -7 -14   24.49    6.40 
 -11  -7 -14   22.46    6.68 
 -11  -7 -13   16.16    6.02 
 -11  -7 -13    6.14    4.12 
 -11  -7 -12   52.53    8.81 
 -11  -7 -12   47.65    8.26 
 -11  -7 -11   78.90   10.76 
 -11  -7 -11   97.10   11.23 
 -11  -7 -10    6.34    3.79 
 -11  -7 -10    8.02    3.50 
 -11  -7  -9    2.15    3.23 
 -11  -7  -9    1.63    3.18 
 -11  -7  -8    4.37    4.08 
 -11  -7  -8    7.35    3.77 
 -11  -7  -7   14.75    4.85 
 -11  -7  -6   13.32    4.36 
 -11  -7  -6   10.88    4.35 
 -11  -7  -5    7.91    3.01 
 -11  -7  -5    3.11    3.72 
 -11  -7  -4    2.66    2.76 
 -11  -7  -4    0.01    2.91 
 -11  -7  -3   16.72    5.24 
 -11  -7  -3   16.47    4.42 
 -11  -7  -2   15.25    5.53 
 -11  -7  -2   -0.99    2.52 
 -11  -7  -1   -0.23    3.16 
 -11  -7  -1   -2.04    2.81 
 -11  -7   0   71.12   10.01 
 -11  -7   0   52.19    7.39 
 -11  -7   1   -1.58    2.38 
 -11  -7   1    2.73    3.04 
 -11  -7   2    1.36    3.43 
 -11  -7   2   -0.86    2.44 
 -11  -7   3    4.03    3.50 
 -11  -7   3    7.57    3.25 
 -11  -7   4   12.35    4.56 
 -11  -7   4   12.38    4.42 
 -11  -7   5    0.27    2.84 
 -11  -7   5    3.95    2.83 
 -11  -7   6    2.26    3.16 
 -11  -7   6    4.36    3.48 
 -11  -7   7   17.45    5.72 
 -11  -7   7   15.01    5.15 
 -11  -7   8   13.93    4.64 
 -11  -7   8    7.89    4.38 
 -11  -7   9    4.61    3.86 
 -11  -7   9   -1.79    2.97 
 -11  -7  10   22.57    5.87 
 -11  -7  10   10.19    4.65 
 -11  -7  11    4.54    3.90 
 -11  -7  11    0.04    2.66 
 -11  -7  12    2.31    3.01 
 -11  -7  12    3.41    2.29 
 -11  -7  13    4.25    3.66 
 -11  -7  13    4.99    3.93 
 -11  -7  14    3.38    2.53 
 -11  -7  14    1.24    3.84 
 -11  -7  15   -1.67    2.81 
 -11  -7  15   -3.49    3.04 
 -11  -7  16   20.41    6.62 
 -11  -7  16   27.79    7.29 
 -11  -7  17   21.54    6.23 
 -11  -7  17   27.67    7.79 
 -11  -7  18    6.01    3.78 
 -11  -7  18   -3.35    3.28 
 -11  -7  19   -2.27    3.48 
 -11  -7  19   15.75    6.28 
 -11  -6 -24    4.96    5.03 
 -11  -6 -24    8.03    4.73 
 -11  -6 -23   -5.55    4.66 
 -11  -6 -23    6.71    4.44 
 -11  -6 -22   22.11    7.01 
 -11  -6 -22    3.11    3.90 
 -11  -6 -21    7.75    5.52 
 -11  -6 -21   11.84    6.21 
 -11  -6 -20   -2.36    2.84 
 -11  -6 -20   -2.33    3.44 
 -11  -6 -19   22.29    6.81 
 -11  -6 -19   17.70    5.79 
 -11  -6 -18    6.41    4.34 
 -11  -6 -18    6.77    5.64 
 -11  -6 -17   35.58    8.12 
 -11  -6 -17   32.23    7.20 
 -11  -6 -16    5.74    3.94 
 -11  -6 -16    4.45    3.94 
 -11  -6 -15    5.58    4.95 
 -11  -6 -15    1.53    3.39 
 -11  -6 -14   18.21    5.92 
 -11  -6 -14   27.01    6.82 
 -11  -6 -13    4.07    4.57 
 -11  -6 -12    0.73    2.70 
 -11  -6 -11   49.86    8.35 
 -11  -6 -10    2.88    2.43 
 -11  -6 -10    5.70    3.58 
 -11  -6  -9   35.64    6.15 
 -11  -6  -9   35.14    7.13 
 -11  -6  -9   23.38    5.95 
 -11  -6  -8   39.11    7.29 
 -11  -6  -8   36.75    7.06 
 -11  -6  -8   38.23    6.44 
 -11  -6  -7    2.87    3.25 
 -11  -6  -7   -0.18    2.76 
 -11  -6  -6   -1.42    2.41 
 -11  -6  -6   -0.88    2.15 
 -11  -6  -5    2.70    2.10 
 -11  -6  -5    2.65    2.99 
 -11  -6  -4    6.04    3.23 
 -11  -6  -4    4.54    4.50 
 -11  -6  -3   20.29    4.72 
 -11  -6  -3   17.78    5.54 
 -11  -6  -2    2.59    3.31 
 -11  -6  -2   -1.30    2.47 
 -11  -6  -1   -5.90    3.06 
 -11  -6  -1   -4.58    3.50 
 -11  -6   0   22.88    5.63 
 -11  -6   0   20.48    5.17 
 -11  -6   1    0.68    2.89 
 -11  -6   1    2.00    3.31 
 -11  -6   2    2.83    2.84 
 -11  -6   2    0.83    2.49 
 -11  -6   3   78.63    9.37 
 -11  -6   3   59.44    9.09 
 -11  -6   4   -1.05    2.48 
 -11  -6   4    1.74    3.19 
 -11  -6   5    8.31    3.92 
 -11  -6   5   -3.31    3.75 
 -11  -6   6   15.41    4.94 
 -11  -6   6   12.25    4.13 
 -11  -6   7    3.53    3.77 
 -11  -6   7    6.99    4.24 
 -11  -6   8   -4.48    3.80 
 -11  -6   8   -1.14    3.42 
 -11  -6   9   47.05    7.77 
 -11  -6   9   44.28    8.23 
 -11  -6  10    0.93    2.41 
 -11  -6  10   -2.28    3.63 
 -11  -6  11   36.61    7.36 
 -11  -6  11   40.04    8.19 
 -11  -6  12   44.37    8.41 
 -11  -6  12   59.92    9.63 
 -11  -6  13   22.20    6.32 
 -11  -6  13   23.62    6.27 
 -11  -6  14   26.67    6.71 
 -11  -6  14   17.66    5.85 
 -11  -6  15   18.57    5.64 
 -11  -6  15   14.28    5.30 
 -11  -6  16   17.14    5.84 
 -11  -6  16   20.62    6.08 
 -11  -6  17   24.76    6.65 
 -11  -6  17   19.46    6.50 
 -11  -6  18   13.14    6.13 
 -11  -6  18    6.22    4.28 
 -11  -6  19    0.25    2.60 
 -11  -6  19    3.64    4.63 
 -11  -5 -25   -3.23    4.15 
 -11  -5 -25   -3.97    4.88 
 -11  -5 -24   16.55    6.14 
 -11  -5 -24   24.30    7.41 
 -11  -5 -23    1.88    3.38 
 -11  -5 -23   13.05    6.63 
 -11  -5 -22   -2.35    2.98 
 -11  -5 -22    8.23    5.57 
 -11  -5 -21   23.12    6.48 
 -11  -5 -21   37.36    8.44 
 -11  -5 -20    2.24    4.01 
 -11  -5 -20   -3.62    3.11 
 -11  -5 -19    2.15    3.23 
 -11  -5 -19    2.75    4.41 
 -11  -5 -18   63.34   10.48 
 -11  -5 -18   81.05   11.20 
 -11  -5 -17    6.09    3.98 
 -11  -5 -17   17.15    6.09 
 -11  -5 -16    6.31    5.20 
 -11  -5 -16   -7.00    4.47 
 -11  -5 -15   14.17    4.81 
 -11  -5 -14    1.36    3.08 
 -11  -5 -14    5.98    4.12 
 -11  -5 -13   13.00    4.68 
 -11  -5 -13   13.64    4.18 
 -11  -5 -12    2.93    3.18 
 -11  -5 -12    7.48    3.95 
 -11  -5 -11    3.74    2.81 
 -11  -5 -11   -0.17    2.92 
 -11  -5 -10    0.80    2.55 
 -11  -5 -10    5.58    3.65 
 -11  -5  -9    5.89    4.03 
 -11  -5  -9    0.94    2.40 
 -11  -5  -9   -0.25    2.50 
 -11  -5  -8   10.42    4.34 
 -11  -5  -8    2.43    2.83 
 -11  -5  -8   10.93    4.62 
 -11  -5  -7   65.72    8.88 
 -11  -5  -7   57.13    8.53 
 -11  -5  -7   69.87    8.36 
 -11  -5  -6   -1.22    3.12 
 -11  -5  -6   -0.73    2.04 
 -11  -5  -5    2.60    3.28 
 -11  -5  -5   -0.89    2.29 
 -11  -5  -4    1.84    3.15 
 -11  -5  -4   -0.94    2.64 
 -11  -5  -3    5.41    3.36 
 -11  -5  -3    5.06    2.89 
 -11  -5  -2    4.02    3.11 
 -11  -5  -2    0.71    2.58 
 -11  -5  -1   36.39    6.25 
 -11  -5  -1   43.94    7.59 
 -11  -5   0   16.44    5.05 
 -11  -5   0    2.63    2.56 
 -11  -5   1   10.18    3.67 
 -11  -5   1   12.68    4.89 
 -11  -5   2   18.94    5.28 
 -11  -5   2   21.16    5.16 
 -11  -5   3    0.23    2.26 
 -11  -5   3    0.84    2.41 
 -11  -5   4   66.53    8.80 
 -11  -5   4   56.09    8.27 
 -11  -5   5   97.00   10.45 
 -11  -5   5   85.65   10.22 
 -11  -5   6   13.24    4.56 
 -11  -5   6    3.20    2.69 
 -11  -5   7   60.62    8.85 
 -11  -5   7   47.23    7.58 
 -11  -5   8   14.85    5.06 
 -11  -5   8    5.62    3.66 
 -11  -5   9   -0.57    2.83 
 -11  -5   9    0.75    2.51 
 -11  -5  10   41.57    7.62 
 -11  -5  10   40.99    7.62 
 -11  -5  11   -0.22    2.71 
 -11  -5  11    4.58    3.73 
 -11  -5  12    9.85    4.95 
 -11  -5  12    9.72    4.31 
 -11  -5  13    6.18    3.76 
 -11  -5  13    3.07    2.51 
 -11  -5  14    5.67    4.12 
 -11  -5  14    3.39    3.87 
 -11  -5  15   21.58    6.46 
 -11  -5  15    6.77    4.31 
 -11  -5  16    4.94    3.70 
 -11  -5  16    5.55    3.58 
 -11  -5  17   -2.17    3.62 
 -11  -5  17    3.87    3.43 
 -11  -5  18   14.57    5.53 
 -11  -5  18    2.51    3.28 
 -11  -5  19    2.46    4.37 
 -11  -5  19    2.16    3.99 
 -11  -5  20   15.19    5.61 
 -11  -5  20    9.92    5.26 
 -11  -4 -25    6.30    4.73 
 -11  -4 -25   -3.96    4.83 
 -11  -4 -24   -0.86    3.50 
 -11  -4 -24   -4.12    4.64 
 -11  -4 -23    4.82    4.46 
 -11  -4 -23   -1.45    3.13 
 -11  -4 -22    0.55    3.91 
 -11  -4 -22   10.23    5.45 
 -11  -4 -21    2.61    4.64 
 -11  -4 -21   -2.66    3.74 
 -11  -4 -20    1.57    3.50 
 -11  -4 -20    9.38    5.00 
 -11  -4 -19   15.19    5.28 
 -11  -4 -19   24.76    7.55 
 -11  -4 -18   10.34    5.52 
 -11  -4 -18    6.07    4.12 
 -11  -4 -17    1.14    3.09 
 -11  -4 -17    3.18    3.78 
 -11  -4 -16   47.23    7.19 
 -11  -4 -16   37.51    7.44 
 -11  -4 -15   37.31    7.31 
 -11  -4 -15   38.00    6.65 
 -11  -4 -14    0.61    2.39 
 -11  -4 -14    1.68    3.01 
 -11  -4 -13    8.37    4.18 
 -11  -4 -13    8.09    3.81 
 -11  -4 -12    1.21    3.22 
 -11  -4 -12    1.39    2.89 
 -11  -4 -11   12.58    4.25 
 -11  -4 -11   33.95    7.09 
 -11  -4 -10    2.41    3.26 
 -11  -4 -10   -3.12    3.00 
 -11  -4  -9   10.00    4.15 
 -11  -4  -9    8.28    3.44 
 -11  -4  -8    1.44    2.44 
 -11  -4  -8   10.53    4.01 
 -11  -4  -8    4.21    2.97 
 -11  -4  -7    1.73    2.89 
 -11  -4  -7    9.25    4.24 
 -11  -4  -7    8.80    4.22 
 -11  -4  -6    6.98    3.55 
 -11  -4  -6    2.74    2.78 
 -11  -4  -5   37.71    6.13 
 -11  -4  -5   41.10    7.17 
 -11  -4  -4   -0.43    2.75 
 -11  -4  -4    0.25    2.34 
 -11  -4  -3    0.97    2.70 
 -11  -4  -3   -3.25    3.11 
 -11  -4  -2   67.70    8.36 
 -11  -4  -2   63.33    8.72 
 -11  -4  -1   -4.02    3.56 
 -11  -4  -1    4.40    3.24 
 -11  -4   0   34.39    6.12 
 -11  -4   0   34.41    6.58 
 -11  -4   1    0.18    2.40 
 -11  -4   1    3.96    3.41 
 -11  -4   2   39.54    6.95 
 -11  -4   2   43.14    7.45 
 -11  -4   3   29.48    6.00 
 -11  -4   3   25.42    5.87 
 -11  -4   4   15.57    4.37 
 -11  -4   4   12.16    4.24 
 -11  -4   5   35.12    6.87 
 -11  -4   5   28.57    6.14 
 -11  -4   6    9.48    4.40 
 -11  -4   6    1.80    2.89 
 -11  -4   7    0.44    3.65 
 -11  -4   7   -4.65    2.95 
 -11  -4   8   27.88    6.15 
 -11  -4   8   11.15    4.25 
 -11  -4   9   19.83    5.37 
 -11  -4   9   20.94    5.57 
 -11  -4  10   13.82    5.14 
 -11  -4  10   15.63    4.79 
 -11  -4  11   -3.17    3.04 
 -11  -4  11    1.14    3.09 
 -11  -4  12    0.45    2.43 
 -11  -4  12   -0.64    2.95 
 -11  -4  13   13.57    4.88 
 -11  -4  13   16.85    5.73 
 -11  -4  14    9.79    4.95 
 -11  -4  14    9.02    4.29 
 -11  -4  15   -2.02    2.64 
 -11  -4  15    5.94    3.57 
 -11  -4  16    4.74    3.40 
 -11  -4  16    6.94    4.57 
 -11  -4  17    3.10    2.79 
 -11  -4  17    2.64    3.38 
 -11  -4  18   -1.21    3.31 
 -11  -4  18    2.33    3.55 
 -11  -4  19   -1.35    3.87 
 -11  -4  19    4.33    4.40 
 -11  -4  20    4.23    5.16 
 -11  -4  20    5.40    4.26 
 -11  -4  21    5.95    4.88 
 -11  -4  21    5.78    4.20 
 -11  -3 -26    2.51    3.55 
 -11  -3 -26   14.07    6.33 
 -11  -3 -25    7.67    4.66 
 -11  -3 -25    7.53    5.48 
 -11  -3 -24    4.07    3.50 
 -11  -3 -24   20.50    7.56 
 -11  -3 -23   15.43    6.19 
 -11  -3 -23    5.65    4.31 
 -11  -3 -22   -0.12    2.85 
 -11  -3 -22   11.26    6.50 
 -11  -3 -21    6.97    4.46 
 -11  -3 -21    3.49    4.42 
 -11  -3 -21    3.76    4.93 
 -11  -3 -20   -2.83    3.13 
 -11  -3 -20    4.82    4.95 
 -11  -3 -20    0.61    3.01 
 -11  -3 -19    8.52    4.64 
 -11  -3 -19   13.95    5.61 
 -11  -3 -19    6.81    3.84 
 -11  -3 -18    8.87    4.54 
 -11  -3 -18   10.11    4.87 
 -11  -3 -17    6.62    4.10 
 -11  -3 -17   15.32    5.56 
 -11  -3 -16   18.54    5.07 
 -11  -3 -16   16.01    5.22 
 -11  -3 -15    4.88    3.85 
 -11  -3 -15    7.30    3.54 
 -11  -3 -14   -2.31    2.77 
 -11  -3 -14    4.65    3.11 
 -11  -3 -13   30.12    6.10 
 -11  -3 -13   27.73    6.23 
 -11  -3 -12   52.52    8.12 
 -11  -3 -12   71.68    8.94 
 -11  -3 -11   19.70    5.19 
 -11  -3 -11   15.26    4.84 
 -11  -3 -10   10.00    4.40 
 -11  -3 -10    2.46    2.81 
 -11  -3  -9   36.11    6.58 
 -11  -3  -9   29.42    5.83 
 -11  -3  -8   72.19    9.35 
 -11  -3  -8   70.27    8.39 
 -11  -3  -8   62.41    8.22 
 -11  -3  -7   81.96    9.92 
 -11  -3  -7   85.75    9.66 
 -11  -3  -7   92.34    9.77 
 -11  -3  -6    2.93    2.80 
 -11  -3  -6    7.28    3.16 
 -11  -3  -6    8.88    3.84 
 -11  -3  -5   35.73    6.58 
 -11  -3  -5   15.12    4.37 
 -11  -3  -4   12.90    4.67 
 -11  -3  -4   13.18    4.43 
 -11  -3  -3    4.59    2.81 
 -11  -3  -3   -0.64    2.37 
 -11  -3  -2   15.78    4.45 
 -11  -3  -2    9.21    3.41 
 -11  -3  -1    5.08    2.86 
 -11  -3  -1    3.39    2.76 
 -11  -3   0    2.09    2.61 
 -11  -3   0    1.57    2.73 
 -11  -3   1    6.27    3.35 
 -11  -3   1   -0.17    2.49 
 -11  -3   2    8.02    3.28 
 -11  -3   2    7.80    3.37 
 -11  -3   3   20.46    4.85 
 -11  -3   3   19.03    4.95 
 -11  -3   4   18.39    4.98 
 -11  -3   4   17.77    5.02 
 -11  -3   5   38.73    6.61 
 -11  -3   5   31.08    6.07 
 -11  -3   6    6.89    3.19 
 -11  -3   6   -4.83    3.86 
 -11  -3   7   10.80    4.08 
 -11  -3   7   13.30    4.21 
 -11  -3   8   14.96    4.76 
 -11  -3   8    7.77    3.19 
 -11  -3   9    2.91    2.65 
 -11  -3   9    7.32    4.22 
 -11  -3  10   28.35    6.38 
 -11  -3  10   16.67    5.18 
 -11  -3  11   36.65    6.87 
 -11  -3  11   40.93    7.60 
 -11  -3  12   17.39    5.42 
 -11  -3  12   12.21    5.42 
 -11  -3  13    2.56    2.62 
 -11  -3  13    1.10    2.93 
 -11  -3  14   48.39    8.21 
 -11  -3  14   48.09    8.81 
 -11  -3  15   34.28    7.22 
 -11  -3  15   21.51    6.60 
 -11  -3  16   21.80    6.74 
 -11  -3  16   38.76    7.48 
 -11  -3  17    6.97    4.02 
 -11  -3  17    7.44    3.96 
 -11  -3  18    8.38    4.83 
 -11  -3  18    9.87    4.98 
 -11  -3  19   25.88    6.07 
 -11  -3  19   12.77    5.18 
 -11  -3  20    5.36    3.46 
 -11  -3  20    3.38    4.47 
 -11  -3  21    3.86    4.61 
 -11  -3  21   -0.68    2.56 
 -11  -2 -26   20.68    7.74 
 -11  -2 -26   34.60    7.86 
 -11  -2 -25    0.24    4.01 
 -11  -2 -25    1.04    3.53 
 -11  -2 -24   10.75    6.39 
 -11  -2 -24    8.01    4.52 
 -11  -2 -23   16.87    5.35 
 -11  -2 -23   25.30    6.30 
 -11  -2 -22   14.50    5.42 
 -11  -2 -22    3.96    4.01 
 -11  -2 -21    4.41    4.56 
 -11  -2 -21    3.76    3.66 
 -11  -2 -21   -0.11    3.41 
 -11  -2 -20    4.89    3.39 
 -11  -2 -20   17.44    5.64 
 -11  -2 -19   17.17    5.72 
 -11  -2 -19   12.79    5.06 
 -11  -2 -18   20.82    6.00 
 -11  -2 -18    9.47    4.84 
 -11  -2 -17   19.80    5.85 
 -11  -2 -17   26.43    6.38 
 -11  -2 -16   12.17    4.98 
 -11  -2 -16   20.58    5.41 
 -11  -2 -15    3.71    2.44 
 -11  -2 -15    4.64    3.32 
 -11  -2 -15    8.53    4.21 
 -11  -2 -14   20.07    5.70 
 -11  -2 -14   22.55    4.85 
 -11  -2 -14   22.02    5.39 
 -11  -2 -13    2.62    3.84 
 -11  -2 -13    3.14    3.33 
 -11  -2 -12    3.42    3.66 
 -11  -2 -12    2.69    3.43 
 -11  -2 -11   45.40    7.37 
 -11  -2 -11   43.22    7.18 
 -11  -2 -10   26.07    5.85 
 -11  -2 -10   16.72    4.55 
 -11  -2  -9    2.78    2.95 
 -11  -2  -9    3.07    2.93 
 -11  -2  -8    6.50    3.98 
 -11  -2  -8   -3.81    2.80 
 -11  -2  -7    0.05    2.60 
 -11  -2  -7    3.64    2.94 
 -11  -2  -7    1.34    2.74 
 -11  -2  -6    4.25    3.43 
 -11  -2  -6    1.66    2.44 
 -11  -2  -5   77.96    9.26 
 -11  -2  -5   87.36    9.76 
 -11  -2  -4   17.90    4.68 
 -11  -2  -4   22.73    5.56 
 -11  -2  -3    0.12    2.69 
 -11  -2  -3    8.88    3.78 
 -11  -2  -2   38.02    6.49 
 -11  -2  -2   33.37    6.13 
 -11  -2  -1    0.41    2.53 
 -11  -2  -1    3.43    2.88 
 -11  -2   0    5.77    2.72 
 -11  -2   0   -0.12    2.70 
 -11  -2   1   24.21    5.40 
 -11  -2   1   24.22    5.27 
 -11  -2   2   -0.18    3.08 
 -11  -2   2    6.81    3.24 
 -11  -2   3    2.95    2.36 
 -11  -2   3    4.55    2.97 
 -11  -2   4   11.29    3.53 
 -11  -2   4   10.05    4.61 
 -11  -2   5   52.65    7.86 
 -11  -2   5   53.55    7.90 
 -11  -2   6    4.19    3.84 
 -11  -2   6    0.95    2.54 
 -11  -2   7    0.30    2.42 
 -11  -2   7    1.28    2.81 
 -11  -2   8   30.37    6.40 
 -11  -2   8   28.41    6.25 
 -11  -2   9   -2.87    3.04 
 -11  -2   9   -0.55    2.76 
 -11  -2  10   18.08    5.34 
 -11  -2  10   19.47    5.05 
 -11  -2  11   16.95    5.15 
 -11  -2  11   15.27    4.81 
 -11  -2  12    6.57    5.01 
 -11  -2  12    6.69    3.42 
 -11  -2  13   12.80    5.08 
 -11  -2  13    4.04    2.69 
 -11  -2  14    6.74    3.11 
 -11  -2  14   10.61    4.64 
 -11  -2  15    4.74    2.92 
 -11  -2  15    2.62    3.73 
 -11  -2  16    3.46    3.61 
 -11  -2  16    4.47    3.80 
 -11  -2  17   -0.70    3.16 
 -11  -2  17    5.12    4.20 
 -11  -2  18    4.38    3.54 
 -11  -2  18   11.12    4.98 
 -11  -2  19   14.33    5.27 
 -11  -2  19   21.73    6.49 
 -11  -2  20    6.24    4.46 
 -11  -2  20    0.26    4.10 
 -11  -2  21   -5.84    3.50 
 -11  -2  21   -0.30    2.97 
 -11  -2  22    6.01    4.19 
 -11  -2  22    3.92    2.87 
 -11  -1 -26    1.96    3.26 
 -11  -1 -26    5.05    4.13 
 -11  -1 -26    9.30    5.19 
 -11  -1 -25    6.86    5.40 
 -11  -1 -25    0.47    4.42 
 -11  -1 -25    2.36    3.97 
 -11  -1 -24   -3.19    3.75 
 -11  -1 -24    2.22    3.86 
 -11  -1 -23    5.30    4.34 
 -11  -1 -23    7.81    5.16 
 -11  -1 -23    6.64    5.14 
 -11  -1 -22    1.08    2.58 
 -11  -1 -22    7.23    5.29 
 -11  -1 -22   -0.43    3.31 
 -11  -1 -21    0.70    2.68 
 -11  -1 -21    1.19    3.48 
 -11  -1 -20   15.05    5.82 
 -11  -1 -20   11.24    4.96 
 -11  -1 -19   -1.51    3.00 
 -11  -1 -19    6.79    4.01 
 -11  -1 -18    3.15    3.82 
 -11  -1 -18    1.10    3.03 
 -11  -1 -17   16.44    4.60 
 -11  -1 -17   13.64    5.01 
 -11  -1 -16   14.80    4.95 
 -11  -1 -16   16.92    5.33 
 -11  -1 -16   12.05    4.24 
 -11  -1 -15   33.17    6.02 
 -11  -1 -15   29.58    6.24 
 -11  -1 -15   27.40    6.04 
 -11  -1 -14    7.01    3.28 
 -11  -1 -14    4.47    3.54 
 -11  -1 -14    8.66    3.45 
 -11  -1 -13   -0.45    2.51 
 -11  -1 -13    1.41    2.70 
 -11  -1 -13   -5.03    3.43 
 -11  -1 -12   57.49    8.12 
 -11  -1 -12   60.64    8.53 
 -11  -1 -11   17.93    5.07 
 -11  -1 -11   22.37    5.38 
 -11  -1 -10   18.97    4.97 
 -11  -1 -10   16.48    4.51 
 -11  -1  -9   32.05    5.97 
 -11  -1  -9   30.97    6.18 
 -11  -1  -8    6.10    2.70 
 -11  -1  -8   22.29    5.06 
 -11  -1  -7   91.70    9.47 
 -11  -1  -7   96.21   10.14 
 -11  -1  -6    9.81    3.62 
 -11  -1  -6   17.26    4.48 
 -11  -1  -5   51.63    6.83 
 -11  -1  -5   56.08    7.69 
 -11  -1  -5   56.19    7.86 
 -11  -1  -4   67.45    8.65 
 -11  -1  -4   56.71    7.56 
 -11  -1  -3   11.17    2.87 
 -11  -1  -3   11.46    4.29 
 -11  -1  -2  288.53   16.44 
 -11  -1  -2  284.14   17.26 
 -11  -1  -1   12.24    4.08 
 -11  -1  -1   13.42    3.63 
 -11  -1   0    3.01    2.69 
 -11  -1   0   -2.27    2.91 
 -11  -1   1  195.06   14.44 
 -11  -1   1  198.85   13.88 
 -11  -1   2    5.62    2.92 
 -11  -1   2    6.65    3.40 
 -11  -1   3    5.61    3.21 
 -11  -1   3   -2.52    3.76 
 -11  -1   4   74.72    8.77 
 -11  -1   4   57.88    8.47 
 -11  -1   5    2.64    2.90 
 -11  -1   5   -0.32    1.87 
 -11  -1   6    6.03    3.19 
 -11  -1   6    8.24    3.84 
 -11  -1   7   -0.04    1.88 
 -11  -1   7    6.48    3.97 
 -11  -1   8   -0.75    2.45 
 -11  -1   8   -1.52    2.69 
 -11  -1   9    6.28    3.78 
 -11  -1   9    4.00    2.85 
 -11  -1  10    4.81    3.21 
 -11  -1  10    4.95    3.66 
 -11  -1  11    2.55    2.51 
 -11  -1  11    1.94    2.64 
 -11  -1  12    4.74    2.96 
 -11  -1  12    5.70    3.77 
 -11  -1  13    1.52    2.79 
 -11  -1  13   -2.78    2.67 
 -11  -1  14   -2.96    2.54 
 -11  -1  14    0.83    2.53 
 -11  -1  15    2.12    2.58 
 -11  -1  15   -2.29    2.51 
 -11  -1  16    7.90    4.20 
 -11  -1  16    9.39    4.43 
 -11  -1  17    3.12    3.71 
 -11  -1  17    4.49    3.38 
 -11  -1  18    6.46    4.67 
 -11  -1  18   10.99    4.97 
 -11  -1  19    7.02    4.19 
 -11  -1  19    2.43    3.05 
 -11  -1  20   13.03    6.12 
 -11  -1  20    3.53    3.37 
 -11  -1  21   58.00    9.60 
 -11  -1  21   53.00    9.80 
 -11  -1  22   -2.15    4.15 
 -11  -1  22    3.83    3.59 
 -11   0 -26   -0.06    3.64 
 -11   0 -26    0.96    3.65 
 -11   0 -26   -1.26    2.97 
 -11   0 -25    0.80    3.17 
 -11   0 -25    4.06    4.57 
 -11   0 -24    4.63    4.55 
 -11   0 -24    1.64    2.77 
 -11   0 -24    7.02    6.45 
 -11   0 -23   14.55    6.30 
 -11   0 -23    4.17    4.15 
 -11   0 -23   18.26    6.46 
 -11   0 -22   -4.20    3.65 
 -11   0 -22    3.48    4.46 
 -11   0 -21   -1.67    3.82 
 -11   0 -21    1.33    3.18 
 -11   0 -20   14.88    5.17 
 -11   0 -20    1.32    2.68 
 -11   0 -19    1.35    4.36 
 -11   0 -19    4.14    3.77 
 -11   0 -18   14.09    5.36 
 -11   0 -18    5.12    3.70 
 -11   0 -17   16.36    4.33 
 -11   0 -17   22.17    5.41 
 -11   0 -17   15.05    4.76 
 -11   0 -16    2.77    4.40 
 -11   0 -16    5.66    3.48 
 -11   0 -16   -0.08    2.61 
 -11   0 -15    6.56    3.99 
 -11   0 -15    1.32    2.76 
 -11   0 -15    3.60    2.65 
 -11   0 -14   39.55    6.38 
 -11   0 -14   35.27    7.37 
 -11   0 -14   43.00    6.91 
 -11   0 -13    6.71    3.94 
 -11   0 -13    1.83    3.65 
 -11   0 -13    5.27    3.55 
 -11   0 -12  113.45   10.87 
 -11   0 -12  109.01   11.22 
 -11   0 -12  114.84   10.85 
 -11   0 -11   23.67    5.79 
 -11   0 -11   14.06    4.41 
 -11   0 -11   12.12    3.83 
 -11   0 -10   -2.62    3.69 
 -11   0 -10    0.58    2.00 
 -11   0  -9  108.64   10.21 
 -11   0  -9  135.03   11.99 
 -11   0  -8    5.15    3.05 
 -11   0  -8   -1.35    3.72 
 -11   0  -7    3.10    3.62 
 -11   0  -7    1.65    2.85 
 -11   0  -6   77.73    8.30 
 -11   0  -6   77.86    9.34 
 -11   0  -5   12.72    4.04 
 -11   0  -5   21.97    4.78 
 -11   0  -5   13.07    4.34 
 -11   0  -4    1.01    2.04 
 -11   0  -4   -1.20    2.54 
 -11   0  -4   -0.50    2.06 
 -11   0  -3   17.39    5.17 
 -11   0  -3   16.84    4.35 
 -11   0  -2   10.01    4.07 
 -11   0  -2   11.04    3.75 
 -11   0  -1   16.74    4.47 
 -11   0  -1   10.56    3.03 
 -11   0   0  111.67   10.09 
 -11   0   0  106.08   10.72 
 -11   0   1    3.05    2.65 
 -11   0   1    2.41    2.46 
 -11   0   2    1.92    2.97 
 -11   0   2   -2.99    3.48 
 -11   0   3   31.40    6.23 
 -11   0   3   48.08    6.83 
 -11   0   4   -1.12    2.36 
 -11   0   4    4.46    2.96 
 -11   0   5    5.30    3.04 
 -11   0   5    2.30    2.90 
 -11   0   6   18.23    4.56 
 -11   0   6   18.24    4.94 
 -11   0   7    0.07    2.13 
 -11   0   7    0.66    2.50 
 -11   0   8    0.19    2.84 
 -11   0   8    2.73    2.55 
 -11   0   9    3.55    3.38 
 -11   0   9    0.19    2.16 
 -11   0  10   -1.24    2.50 
 -11   0  10    1.92    2.73 
 -11   0  11   33.83    7.16 
 -11   0  11   47.80    7.28 
 -11   0  12    3.98    3.65 
 -11   0  12   -0.12    2.77 
 -11   0  13   19.50    6.03 
 -11   0  13    2.52    2.68 
 -11   0  14   34.60    6.39 
 -11   0  14   33.32    7.18 
 -11   0  15    3.09    3.55 
 -11   0  15    3.99    3.05 
 -11   0  16    9.99    4.87 
 -11   0  16    3.03    3.00 
 -11   0  17   48.14    8.03 
 -11   0  17   51.28    9.40 
 -11   0  18    2.62    3.67 
 -11   0  18    2.94    3.09 
 -11   0  19   21.30    5.70 
 -11   0  19    7.41    4.95 
 -11   0  20   10.58    4.88 
 -11   0  20    9.91    4.11 
 -11   0  21    7.11    4.36 
 -11   0  21    2.66    4.02 
 -11   0  22   12.83    4.99 
 -11   0  22    7.32    4.57 
 -11   1 -26    5.17    4.66 
 -11   1 -26   14.82    6.78 
 -11   1 -26    3.84    3.87 
 -11   1 -25    3.07    4.88 
 -11   1 -25    1.65    4.55 
 -11   1 -25    6.66    4.56 
 -11   1 -24   12.94    5.66 
 -11   1 -24   21.74    6.43 
 -11   1 -24   34.62    8.71 
 -11   1 -23    2.69    4.97 
 -11   1 -23    5.39    3.99 
 -11   1 -22    8.84    5.04 
 -11   1 -22   11.76    4.64 
 -11   1 -21   -0.40    3.48 
 -11   1 -21    6.77    3.62 
 -11   1 -20   24.41    6.50 
 -11   1 -20   31.13    6.43 
 -11   1 -19   14.52    4.93 
 -11   1 -19   11.33    4.92 
 -11   1 -18    4.68    3.37 
 -11   1 -18    5.80    4.37 
 -11   1 -17   18.29    4.77 
 -11   1 -17   14.51    5.15 
 -11   1 -17   11.78    4.07 
 -11   1 -16    0.25    2.85 
 -11   1 -16    1.65    2.76 
 -11   1 -16    3.71    3.79 
 -11   1 -15    0.65    2.24 
 -11   1 -15    0.34    2.38 
 -11   1 -14   25.67    6.29 
 -11   1 -14   15.28    4.31 
 -11   1 -14   28.83    5.83 
 -11   1 -13   20.11    5.48 
 -11   1 -13   17.99    4.52 
 -11   1 -13   23.91    5.49 
 -11   1 -12    0.58    2.51 
 -11   1 -12    3.62    2.91 
 -11   1 -12    5.14    3.83 
 -11   1 -11   24.36    5.42 
 -11   1 -11   20.90    5.21 
 -11   1 -11   22.51    5.55 
 -11   1 -11   21.30    4.68 
 -11   1 -10   75.28    9.11 
 -11   1 -10   78.84    9.79 
 -11   1 -10   81.35    8.75 
 -11   1  -9   -1.02    2.55 
 -11   1  -9    1.51    2.10 
 -11   1  -9   -1.04    3.35 
 -11   1  -8   -1.47    2.71 
 -11   1  -8    7.91    3.01 
 -11   1  -7  125.88   11.95 
 -11   1  -7   98.60    9.14 
 -11   1  -6    6.09    2.61 
 -11   1  -6   13.14    4.87 
 -11   1  -5   10.58    4.00 
 -11   1  -5    7.63    3.42 
 -11   1  -4  118.42    9.82 
 -11   1  -4  129.11   11.89 
 -11   1  -4  106.08    9.70 
 -11   1  -3    5.51    3.91 
 -11   1  -3    2.39    2.25 
 -11   1  -3    3.81    1.89 
 -11   1  -2   14.88    4.96 
 -11   1  -2    2.00    1.89 
 -11   1  -1   81.13    8.42 
 -11   1  -1   88.97   10.13 
 -11   1   0    0.93    3.15 
 -11   1   0    1.23    2.03 
 -11   1   1    8.01    2.67 
 -11   1   1   15.06    4.83 
 -11   1   2    0.82    2.34 
 -11   1   2    4.74    3.37 
 -11   1   3   37.89    6.67 
 -11   1   3   34.15    5.69 
 -11   1   4    6.53    2.86 
 -11   1   4    8.38    3.18 
 -11   1   5   19.18    4.93 
 -11   1   5   18.48    4.24 
 -11   1   6   13.40    4.20 
 -11   1   6   19.85    5.80 
 -11   1   7   13.30    4.51 
 -11   1   7   17.77    4.67 
 -11   1   8   30.83    5.85 
 -11   1   8   30.66    6.96 
 -11   1   9    0.58    1.93 
 -11   1   9    1.07    2.76 
 -11   1  10   19.16    4.72 
 -11   1  10   13.62    5.04 
 -11   1  11   25.85    6.50 
 -11   1  11   23.42    5.34 
 -11   1  12    2.13    2.35 
 -11   1  12    6.06    4.40 
 -11   1  13    9.58    4.18 
 -11   1  13    8.80    3.55 
 -11   1  14   37.52    7.50 
 -11   1  14   44.06    7.19 
 -11   1  15   50.42    7.75 
 -11   1  15   55.13    9.24 
 -11   1  16    3.36    3.13 
 -11   1  16   -1.78    2.71 
 -11   1  17    4.05    3.02 
 -11   1  17   -0.68    3.04 
 -11   1  18   24.32    7.20 
 -11   1  18   17.48    5.32 
 -11   1  19    2.77    3.12 
 -11   1  20   11.51    5.60 
 -11   1  21    7.89    4.47 
 -11   1  22    9.34    5.25 
 -11   2 -26    9.49    4.49 
 -11   2 -26    4.35    5.09 
 -11   2 -26   10.23    5.72 
 -11   2 -25    1.42    3.56 
 -11   2 -25   -2.51    4.95 
 -11   2 -25    4.66    4.89 
 -11   2 -24    0.13    4.27 
 -11   2 -24    9.12    4.30 
 -11   2 -23    4.86    4.04 
 -11   2 -23    4.06    5.66 
 -11   2 -22   -0.60    2.41 
 -11   2 -22    0.15    4.02 
 -11   2 -21   17.32    6.78 
 -11   2 -21    8.48    4.09 
 -11   2 -20    1.30    2.05 
 -11   2 -20    7.47    5.36 
 -11   2 -19   11.11    4.45 
 -11   2 -19   -2.43    3.23 
 -11   2 -18    7.35    3.59 
 -11   2 -18    4.67    3.05 
 -11   2 -18    8.63    4.74 
 -11   2 -17   13.19    5.72 
 -11   2 -17   11.41    4.04 
 -11   2 -17    9.03    3.81 
 -11   2 -16   -0.17    3.16 
 -11   2 -16   11.57    4.53 
 -11   2 -16    7.32    3.74 
 -11   2 -15    1.85    2.64 
 -11   2 -15    7.01    3.76 
 -11   2 -15    8.34    3.93 
 -11   2 -14   22.17    5.35 
 -11   2 -14   22.39    5.51 
 -11   2 -14   26.63    6.10 
 -11   2 -13   15.96    4.92 
 -11   2 -13   11.13    4.05 
 -11   2 -13    9.65    4.77 
 -11   2 -12    2.67    2.74 
 -11   2 -12    5.97    2.98 
 -11   2 -12    0.33    2.39 
 -11   2 -11   82.90    8.61 
 -11   2 -11   81.16    8.65 
 -11   2 -11   75.60    9.54 
 -11   2 -11   97.49   10.37 
 -11   2 -10   -3.56    3.70 
 -11   2 -10    1.90    2.27 
 -11   2 -10    3.30    2.52 
 -11   2 -10   -0.16    2.27 
 -11   2  -9   -0.06    2.71 
 -11   2  -9    1.97    2.43 
 -11   2  -9    3.34    3.06 
 -11   2  -9   -3.02    3.02 
 -11   2  -8    6.13    2.72 
 -11   2  -8    1.76    2.21 
 -11   2  -7   48.14    7.67 
 -11   2  -7   56.65    6.84 
 -11   2  -7   67.64    8.98 
 -11   2  -6   10.64    3.28 
 -11   2  -6   13.14    4.83 
 -11   2  -5    4.06    3.70 
 -11   2  -5    1.73    2.07 
 -11   2  -4   54.51    7.84 
 -11   2  -4   40.86    5.74 
 -11   2  -3    7.42    2.74 
 -11   2  -3    5.75    3.51 
 -11   2  -3    9.99    2.99 
 -11   2  -2    6.19    2.33 
 -11   2  -2    0.50    2.75 
 -11   2  -2    7.50    2.86 
 -11   2  -1    7.03    3.87 
 -11   2  -1    9.63    3.01 
 -11   2   0   30.95    5.40 
 -11   2   0   32.74    6.34 
 -11   2   1   27.05    4.78 
 -11   2   1   25.39    5.56 
 -11   2   2    7.54    3.09 
 -11   2   2    4.43    3.57 
 -11   2   3   18.45    4.25 
 -11   2   3   19.26    5.05 
 -11   2   4   55.40    6.85 
 -11   2   4   40.64    7.19 
 -11   2   5   93.85   10.29 
 -11   2   5   83.31    8.41 
 -11   2   6    0.64    2.24 
 -11   2   6   -0.10    3.57 
 -11   2   7    0.93    1.92 
 -11   2   7   -1.07    2.86 
 -11   2   8   21.72    6.04 
 -11   2   8   26.58    4.96 
 -11   2   9    3.10    3.84 
 -11   2   9    3.93    2.37 
 -11   2  10    3.65    4.16 
 -11   2  10    0.22    1.79 
 -11   2  11   -0.59    1.97 
 -11   2  11   -1.67    3.05 
 -11   2  12   26.30    6.03 
 -11   2  12   30.80    5.79 
 -11   2  13    8.23    3.64 
 -11   2  14    6.84    4.47 
 -11   2  15   15.19    5.27 
 -11   2  16    5.08    3.01 
 -11   2  17   36.22    7.44 
 -11   2  18    7.68    5.24 
 -11   2  19   12.87    4.34 
 -11   2  20   21.52    6.42 
 -11   2  21    2.37    3.56 
 -11   2  22    2.54    3.97 
 -11   3 -25   -7.27    5.87 
 -11   3 -25    6.35    4.59 
 -11   3 -24   18.32    6.69 
 -11   3 -24    4.24    3.55 
 -11   3 -23    6.78    3.68 
 -11   3 -23    8.58    5.55 
 -11   3 -22   21.26    7.25 
 -11   3 -22   12.59    4.81 
 -11   3 -21   51.67    9.71 
 -11   3 -21   63.24    9.04 
 -11   3 -20   12.23    5.39 
 -11   3 -20   18.26    5.18 
 -11   3 -19    5.82    3.21 
 -11   3 -19   14.02    5.49 
 -11   3 -18   94.69   12.09 
 -11   3 -18   76.55    9.44 
 -11   3 -18   94.38   10.45 
 -11   3 -17   33.12    7.33 
 -11   3 -17   31.58    6.16 
 -11   3 -17   29.34    6.21 
 -11   3 -16    9.07    4.37 
 -11   3 -16    9.19    3.60 
 -11   3 -16    4.89    3.51 
 -11   3 -15   23.16    5.21 
 -11   3 -15   15.80    6.05 
 -11   3 -15   17.79    5.25 
 -11   3 -14   36.74    6.85 
 -11   3 -14   33.94    5.97 
 -11   3 -14   34.73    7.37 
 -11   3 -13    0.67    2.50 
 -11   3 -13    3.81    4.82 
 -11   3 -13    2.97    2.45 
 -11   3 -12   14.17    4.79 
 -11   3 -12   16.89    4.46 
 -11   3 -12   15.81    4.46 
 -11   3 -12   18.63    5.44 
 -11   3 -11   25.74    4.71 
 -11   3 -11   27.06    5.75 
 -11   3 -11   28.71    6.35 
 -11   3 -11   27.58    5.22 
 -11   3 -10   -0.04    1.94 
 -11   3 -10   -1.70    1.93 
 -11   3 -10    0.02    2.65 
 -11   3 -10   -1.31    3.36 
 -11   3  -9    2.78    2.99 
 -11   3  -9   -1.10    3.22 
 -11   3  -9    5.54    2.61 
 -11   3  -8   52.73    7.37 
 -11   3  -8   56.21    8.34 
 -11   3  -8   47.62    7.65 
 -11   3  -7   -0.01    2.71 
 -11   3  -7    0.04    3.30 
 -11   3  -7    1.33    2.75 
 -11   3  -6    0.56    2.32 
 -11   3  -6   -0.71    2.48 
 -11   3  -6   -1.16    2.73 
 -11   3  -5   12.45    4.62 
 -11   3  -5    6.96    3.21 
 -11   3  -4    1.15    2.48 
 -11   3  -4    6.54    3.46 
 -11   3  -3    5.83    3.79 
 -11   3  -2   36.87    6.90 
 -11   3  -2   30.34    5.14 
 -11   3  -1   15.81    4.89 
 -11   3  -1   14.63    3.53 
 -11   3   0    0.48    3.00 
 -11   3   0    5.78    2.75 
 -11   3   1   11.84    3.28 
 -11   3   1   18.75    5.38 
 -11   3   2   22.36    5.67 
 -11   3   2   14.24    3.49 
 -11   3   3   41.73    7.19 
 -11   3   3   44.96    5.88 
 -11   3   4    1.04    2.73 
 -11   3   5    9.39    3.31 
 -11   3   6   77.42    9.77 
 -11   3   7   76.70    9.87 
 -11   3   8    4.65    3.74 
 -11   3   9   54.81    8.75 
 -11   3  10   58.41    8.65 
 -11   3  11    0.54    2.48 
 -11   3  12   -1.69    3.09 
 -11   3  13    8.00    4.52 
 -11   3  14    7.75    4.19 
 -11   3  15   -2.54    3.05 
 -11   3  16   -3.27    3.37 
 -11   3  17   -0.83    3.13 
 -11   3  18    0.08    3.94 
 -11   3  19    1.81    3.29 
 -11   3  20   16.11    5.56 
 -11   3  21   -5.40    5.10 
 -11   4 -25    9.22    6.33 
 -11   4 -24   15.28    7.12 
 -11   4 -23    1.61    4.75 
 -11   4 -22   -0.02    4.23 
 -11   4 -21    7.11    3.87 
 -11   4 -20    0.38    3.59 
 -11   4 -19   25.79    5.80 
 -11   4 -19   24.22    6.66 
 -11   4 -18    5.53    4.65 
 -11   4 -18    8.21    4.12 
 -11   4 -17    8.63    4.44 
 -11   4 -17   13.01    4.24 
 -11   4 -16   28.11    7.81 
 -11   4 -16   18.48    5.45 
 -11   4 -15   30.14    7.25 
 -11   4 -15   18.34    5.37 
 -11   4 -14   42.36    8.24 
 -11   4 -14   50.31    8.00 
 -11   4 -13    1.67    3.35 
 -11   4 -13    1.26    3.90 
 -11   4 -13    4.45    3.15 
 -11   4 -12   -0.18    1.98 
 -11   4 -12   -1.82    2.29 
 -11   4 -12    0.65    3.66 
 -11   4 -11   13.15    5.47 
 -11   4 -11    7.37    3.09 
 -11   4 -11    6.73    4.26 
 -11   4 -10    2.61    3.11 
 -11   4 -10   10.99    4.55 
 -11   4 -10    6.04    3.11 
 -11   4  -9    0.17    2.29 
 -11   4  -9   -2.51    2.91 
 -11   4  -8    0.32    2.37 
 -11   4  -8    2.67    3.40 
 -11   4  -8    3.99    3.28 
 -11   4  -7    0.16    2.64 
 -11   4  -7   -3.37    4.00 
 -11   4  -7    1.74    3.16 
 -11   4  -6   19.88    5.58 
 -11   4  -6   16.79    4.89 
 -11   4  -6   12.91    4.03 
 -11   4  -5   19.39    5.25 
 -11   4  -5   17.37    5.00 
 -11   4  -5   15.59    5.27 
 -11   4  -4    7.46    4.70 
 -11   4  -4    3.44    3.38 
 -11   4  -4    9.62    3.77 
 -11   4  -3   -0.58    2.47 
 -11   4  -3   -1.97    2.49 
 -11   4  -3    2.26    2.91 
 -11   4  -2   -1.97    3.42 
 -11   4  -2   -1.24    3.55 
 -11   4  -1   77.19    9.56 
 -11   4  -1   71.59    9.62 
 -11   4   0   16.35    4.37 
 -11   4   0   14.55    5.03 
 -11   4   1   -0.46    2.68 
 -11   4   2   69.82    9.51 
 -11   4   3   10.02    4.17 
 -11   4   4   28.39    6.41 
 -11   4   5   48.34    7.62 
 -11   4   6    3.41    3.21 
 -11   4   7   31.97    6.56 
 -11   4   8   22.85    5.99 
 -11   4   9   17.11    5.94 
 -11   4  10  108.22   12.04 
 -11   4  11    3.51    3.65 
 -11   4  12    3.76    3.45 
 -11   4  13   46.00    7.98 
 -11   4  14    0.81    3.73 
 -11   4  15    7.95    3.92 
 -11   4  16    5.93    4.46 
 -11   4  17    5.11    3.53 
 -11   4  18    7.09    4.73 
 -11   4  19   -5.91    4.16 
 -11   4  20    9.44    4.43 
 -11   4  21   -8.68    5.27 
 -11   5 -24   28.96    8.00 
 -11   5 -23    1.26    4.05 
 -11   5 -22    7.12    5.67 
 -11   5 -21   15.89    6.36 
 -11   5 -20    4.60    3.38 
 -11   5 -20    6.68    5.74 
 -11   5 -19   -0.35    4.60 
 -11   5 -19   -2.92    3.92 
 -11   5 -18   -5.89    4.47 
 -11   5 -18   -1.98    3.31 
 -11   5 -17    6.43    3.51 
 -11   5 -17   14.20    5.81 
 -11   5 -16   34.16    7.95 
 -11   5 -16   32.08    6.81 
 -11   5 -15    3.72    2.84 
 -11   5 -15    5.95    5.01 
 -11   5 -14   10.35    4.62 
 -11   5 -14   -2.09    3.59 
 -11   5 -13   50.83    7.41 
 -11   5 -13   52.19    8.34 
 -11   5 -13   54.44    9.11 
 -11   5 -12   19.66    5.12 
 -11   5 -12   21.48    6.42 
 -11   5 -12   20.91    5.52 
 -11   5 -11   67.42    9.34 
 -11   5 -11   62.98    9.74 
 -11   5 -11   64.93    8.36 
 -11   5 -10   -1.42    3.20 
 -11   5 -10    1.80    2.28 
 -11   5 -10    1.66    2.56 
 -11   5  -9   17.79    4.85 
 -11   5  -9   15.67    4.97 
 -11   5  -9   10.65    4.23 
 -11   5  -8   24.35    5.51 
 -11   5  -8   10.35    4.58 
 -11   5  -8   16.10    5.34 
 -11   5  -7    2.88    2.58 
 -11   5  -7    8.68    4.44 
 -11   5  -7   -0.96    2.75 
 -11   5  -6   -1.70    2.61 
 -11   5  -6    2.61    3.18 
 -11   5  -6    6.10    3.63 
 -11   5  -5   -3.04    3.66 
 -11   5  -5    0.60    2.23 
 -11   5  -5    2.83    3.09 
 -11   5  -4    0.22    2.78 
 -11   5  -4    0.32    2.48 
 -11   5  -4    5.34    3.38 
 -11   5  -3   13.22    4.58 
 -11   5  -3    8.58    3.99 
 -11   5  -3    8.73    3.99 
 -11   5  -2   -0.56    2.34 
 -11   5  -2    0.24    2.73 
 -11   5  -2    3.66    2.88 
 -11   5  -1    4.18    3.79 
 -11   5  -1    5.59    2.38 
 -11   5  -1    1.26    2.69 
 -11   5   0    9.50    3.79 
 -11   5   0    8.02    3.77 
 -11   5   0    6.85    3.88 
 -11   5   1    8.97    4.33 
 -11   5   1    9.22    3.69 
 -11   5   1   13.20    4.03 
 -11   5   2   16.18    5.33 
 -11   5   2    7.40    3.60 
 -11   5   3   28.91    6.35 
 -11   5   3   30.38    6.74 
 -11   5   4   12.38    4.76 
 -11   5   4    7.89    3.71 
 -11   5   5   -0.48    3.51 
 -11   5   5    4.03    2.96 
 -11   5   6    0.06    2.80 
 -11   5   7    2.66    3.32 
 -11   5   8    9.34    4.55 
 -11   5   9   -0.81    2.50 
 -11   5  10    4.84    3.43 
 -11   5  11    0.91    3.24 
 -11   5  12   21.59    5.98 
 -11   5  13   -0.88    2.36 
 -11   5  14    4.50    3.62 
 -11   5  15   25.60    6.34 
 -11   5  16   -1.58    2.96 
 -11   5  17   12.71    5.29 
 -11   5  18    9.51    4.99 
 -11   5  19   -0.33    3.08 
 -11   5  20   29.04    7.08 
 -11   6 -24   10.35    6.14 
 -11   6 -23   45.00   10.04 
 -11   6 -22    4.98    5.76 
 -11   6 -21   11.06    5.70 
 -11   6 -20   22.62    7.11 
 -11   6 -20   37.29    7.85 
 -11   6 -19   22.93    6.29 
 -11   6 -19   25.08    6.94 
 -11   6 -18   23.11    6.82 
 -11   6 -18   28.87    6.85 
 -11   6 -17    0.40    3.04 
 -11   6 -17    5.65    4.98 
 -11   6 -16    1.44    4.15 
 -11   6 -16   -5.01    3.98 
 -11   6 -15   12.27    5.99 
 -11   6 -15    4.10    2.70 
 -11   6 -14   -0.46    2.63 
 -11   6 -14   -3.35    3.27 
 -11   6 -13    2.83    3.30 
 -11   6 -13   -0.83    3.21 
 -11   6 -13   -0.37    2.73 
 -11   6 -12    2.40    2.78 
 -11   6 -12    1.05    2.31 
 -11   6 -12    1.74    3.28 
 -11   6 -11   11.26    4.17 
 -11   6 -11   18.94    5.94 
 -11   6 -11   13.92    5.32 
 -11   6 -10    0.47    2.33 
 -11   6 -10    3.82    4.45 
 -11   6 -10    3.00    3.66 
 -11   6  -9   14.69    4.55 
 -11   6  -9    8.28    4.46 
 -11   6  -9   16.18    5.73 
 -11   6  -8    2.30    3.63 
 -11   6  -8    1.55    2.93 
 -11   6  -8    6.25    3.16 
 -11   6  -7   11.52    4.67 
 -11   6  -7    9.75    4.11 
 -11   6  -7    9.30    4.24 
 -11   6  -6    9.85    4.36 
 -11   6  -6   12.91    4.28 
 -11   6  -6   16.36    5.43 
 -11   6  -5   21.59    5.28 
 -11   6  -5   30.92    6.35 
 -11   6  -5   22.61    5.77 
 -11   6  -4   -0.31    3.51 
 -11   6  -4   -1.42    2.39 
 -11   6  -4   -6.94    4.42 
 -11   6  -3    1.00    2.68 
 -11   6  -3    5.30    3.46 
 -11   6  -3    0.45    2.88 
 -11   6  -2   24.25    6.32 
 -11   6  -2   30.30    6.40 
 -11   6  -2   24.16    6.61 
 -11   6  -1   -2.81    3.19 
 -11   6  -1    0.31    2.50 
 -11   6  -1    2.68    3.37 
 -11   6   0   -1.02    2.60 
 -11   6   0    8.27    3.93 
 -11   6   0    0.69    2.82 
 -11   6   1   15.53    4.83 
 -11   6   1   21.85    5.67 
 -11   6   1   18.28    5.81 
 -11   6   2    5.95    3.92 
 -11   6   2    0.06    2.31 
 -11   6   2    0.56    2.35 
 -11   6   3    3.76    3.68 
 -11   6   3   -1.48    2.69 
 -11   6   3    1.25    3.35 
 -11   6   4    1.76    3.45 
 -11   6   4   -1.74    3.25 
 -11   6   4   -1.67    2.74 
 -11   6   5  102.82   11.68 
 -11   6   5  103.78   11.85 
 -11   6   5  101.30   11.33 
 -11   6   6    0.40    3.35 
 -11   6   6   -0.36    3.40 
 -11   6   6    0.03    2.94 
 -11   6   7   -0.88    2.79 
 -11   6   7   -1.18    2.27 
 -11   6   8   25.90    6.19 
 -11   6   8   34.72    7.07 
 -11   6   9    6.20    3.67 
 -11   6   9    7.96    3.57 
 -11   6  10   14.54    4.97 
 -11   6  10   26.39    5.56 
 -11   6  11    7.62    4.12 
 -11   6  11   18.11    5.69 
 -11   6  12   -1.35    3.44 
 -11   6  12    2.07    2.78 
 -11   6  13    8.76    4.77 
 -11   6  13    7.62    2.88 
 -11   6  14    3.64    3.36 
 -11   6  14    7.83    4.65 
 -11   6  15   -3.87    3.73 
 -11   6  15    3.77    3.67 
 -11   6  16   10.00    4.56 
 -11   6  16   18.47    6.24 
 -11   6  17    4.59    3.50 
 -11   6  17    6.28    4.27 
 -11   6  18    7.71    4.85 
 -11   6  18    1.83    2.57 
 -11   6  19    4.12    3.58 
 -11   6  19   -0.87    2.59 
 -11   6  20    5.39    4.12 
 -11   6  20    4.44    3.22 
 -11   7 -23    7.51    5.54 
 -11   7 -22    4.75    4.85 
 -11   7 -21   -3.66    4.03 
 -11   7 -21    1.01    4.99 
 -11   7 -20    5.43    4.25 
 -11   7 -20    7.66    4.77 
 -11   7 -19    9.00    6.17 
 -11   7 -19    8.39    4.96 
 -11   7 -18   -1.88    4.12 
 -11   7 -18   -6.22    4.22 
 -11   7 -17   -5.38    4.03 
 -11   7 -17    9.34    5.76 
 -11   7 -16   33.14    7.33 
 -11   7 -16   48.26    9.51 
 -11   7 -15    9.16    4.79 
 -11   7 -15   14.23    6.06 
 -11   7 -14   -1.74    4.20 
 -11   7 -14    2.77    2.90 
 -11   7 -13   -2.39    3.36 
 -11   7 -13   -2.73    3.99 
 -11   7 -13   -2.51    3.38 
 -11   7 -12   -0.93    2.82 
 -11   7 -12    2.50    3.30 
 -11   7 -12    2.28    2.77 
 -11   7 -11   -0.09    2.12 
 -11   7 -11    5.69    3.96 
 -11   7 -11    5.69    3.91 
 -11   7 -10    1.33    2.66 
 -11   7 -10   -0.35    2.54 
 -11   7 -10   -5.93    3.99 
 -11   7  -9    4.57    3.58 
 -11   7  -9    0.93    3.37 
 -11   7  -9   -2.95    2.73 
 -11   7  -8    6.84    4.42 
 -11   7  -8   10.96    4.95 
 -11   7  -8   14.06    4.31 
 -11   7  -7    0.25    3.84 
 -11   7  -7   -0.63    2.41 
 -11   7  -7   -2.49    3.88 
 -11   7  -6    9.74    4.12 
 -11   7  -6   13.87    4.55 
 -11   7  -6   14.97    5.08 
 -11   7  -5   -2.36    4.20 
 -11   7  -5    2.31    3.55 
 -11   7  -5   -0.28    2.90 
 -11   7  -4    2.84    3.27 
 -11   7  -4    3.51    3.14 
 -11   7  -4    6.64    3.98 
 -11   7  -3   45.26    7.93 
 -11   7  -3   50.66    7.89 
 -11   7  -3   50.43    8.53 
 -11   7  -2   41.82    7.22 
 -11   7  -2   27.52    6.37 
 -11   7  -2   27.58    6.21 
 -11   7  -1   10.69    4.68 
 -11   7  -1   10.50    4.49 
 -11   7  -1   10.56    5.10 
 -11   7   0    7.68    4.29 
 -11   7   0    8.50    4.48 
 -11   7   0   15.50    5.82 
 -11   7   1   71.83    9.91 
 -11   7   1   66.81    9.37 
 -11   7   1   71.47    9.81 
 -11   7   2   28.99    6.62 
 -11   7   2   29.76    6.80 
 -11   7   2   21.02    5.50 
 -11   7   3   -0.42    2.70 
 -11   7   3    0.20    2.38 
 -11   7   4   42.38    7.96 
 -11   7   4   41.84    7.94 
 -11   7   4   35.23    6.92 
 -11   7   5   10.08    4.38 
 -11   7   5   13.98    5.43 
 -11   7   5   15.87    4.60 
 -11   7   6   36.86    7.54 
 -11   7   6   35.97    7.52 
 -11   7   6   41.92    7.52 
 -11   7   7   12.04    4.71 
 -11   7   7    7.25    3.59 
 -11   7   7    2.35    3.08 
 -11   7   8   17.70    5.14 
 -11   7   8   17.98    5.69 
 -11   7   8   10.75    4.56 
 -11   7   9   45.14    8.38 
 -11   7   9   49.01    8.82 
 -11   7   9   48.86    8.62 
 -11   7  10   19.20    5.96 
 -11   7  10   10.88    4.33 
 -11   7  10   14.05    4.85 
 -11   7  11   -5.20    3.88 
 -11   7  11   -4.96    3.31 
 -11   7  11    5.67    4.05 
 -11   7  12    0.90    3.52 
 -11   7  12   -2.49    3.03 
 -11   7  13   29.23    6.87 
 -11   7  13   28.40    6.83 
 -11   7  13   21.65    6.19 
 -11   7  14    2.82    3.32 
 -11   7  14    5.98    3.91 
 -11   7  14    5.29    3.25 
 -11   7  15   -3.71    3.93 
 -11   7  15   -0.37    2.49 
 -11   7  15   -1.96    4.42 
 -11   7  16   23.40    6.28 
 -11   7  16   11.32    5.30 
 -11   7  16   17.62    5.84 
 -11   7  17    3.70    4.50 
 -11   7  17    7.85    4.03 
 -11   7  17    6.33    3.41 
 -11   7  18    1.80    2.50 
 -11   7  18    2.64    3.20 
 -11   7  18   -0.07    3.55 
 -11   7  19   17.87    6.32 
 -11   7  19   15.16    5.34 
 -11   7  19   17.29    6.56 
 -11   8 -21    1.19    4.64 
 -11   8 -21   -1.50    3.84 
 -11   8 -20   14.90    6.14 
 -11   8 -20    2.29    3.02 
 -11   8 -19    4.72    4.40 
 -11   8 -19    0.65    4.21 
 -11   8 -18   15.17    5.53 
 -11   8 -18   13.53    6.45 
 -11   8 -17    3.20    4.44 
 -11   8 -17    7.37    4.51 
 -11   8 -16   14.10    5.46 
 -11   8 -16    6.03    6.23 
 -11   8 -15    2.58    4.24 
 -11   8 -15   -5.83    3.29 
 -11   8 -14   -1.03    2.91 
 -11   8 -14    2.94    2.31 
 -11   8 -14    7.59    4.28 
 -11   8 -13   43.05    8.36 
 -11   8 -13   53.33    9.58 
 -11   8 -13   62.41    8.81 
 -11   8 -12    5.41    3.92 
 -11   8 -12    0.97    3.28 
 -11   8 -12   -0.14    2.84 
 -11   8 -11    9.64    4.70 
 -11   8 -11    5.07    3.51 
 -11   8 -11    5.93    3.56 
 -11   8 -10   10.51    3.96 
 -11   8 -10   12.96    4.47 
 -11   8 -10    8.31    4.50 
 -11   8  -9    9.88    4.59 
 -11   8  -9   11.58    4.65 
 -11   8  -9   10.10    4.81 
 -11   8  -8   44.30    7.77 
 -11   8  -8   40.56    7.85 
 -11   8  -8   47.42    8.67 
 -11   8  -7   18.42    6.17 
 -11   8  -7   11.69    5.16 
 -11   8  -7   25.69    6.18 
 -11   8  -6   38.38    7.36 
 -11   8  -6   55.21    8.64 
 -11   8  -6   40.61    7.71 
 -11   8  -5   21.71    5.92 
 -11   8  -5   27.45    6.69 
 -11   8  -5   25.73    6.55 
 -11   8  -4    0.51    2.63 
 -11   8  -4    0.34    3.34 
 -11   8  -4    0.09    2.86 
 -11   8  -3   26.63    6.63 
 -11   8  -3   34.88    7.31 
 -11   8  -3   31.45    6.68 
 -11   8  -2   15.15    4.97 
 -11   8  -2   25.46    6.12 
 -11   8  -2   10.04    3.95 
 -11   8  -1   11.28    4.80 
 -11   8  -1   13.60    4.89 
 -11   8  -1   14.25    5.17 
 -11   8   0    2.81    3.31 
 -11   8   0    1.67    3.61 
 -11   8   0    7.39    5.13 
 -11   8   1    7.77    4.46 
 -11   8   1    6.83    4.26 
 -11   8   1   10.57    4.89 
 -11   8   2    4.32    3.34 
 -11   8   2    7.49    4.33 
 -11   8   2    5.87    4.90 
 -11   8   3    3.71    3.72 
 -11   8   3    7.62    4.41 
 -11   8   3    8.88    4.81 
 -11   8   4    2.65    2.72 
 -11   8   4    8.78    4.67 
 -11   8   4    1.40    2.64 
 -11   8   5    8.67    4.12 
 -11   8   5   10.27    4.49 
 -11   8   5    6.39    3.62 
 -11   8   6    5.44    3.66 
 -11   8   6    5.76    3.76 
 -11   8   6    8.08    4.21 
 -11   8   7   -3.06    3.41 
 -11   8   7    2.56    2.82 
 -11   8   7    4.58    3.84 
 -11   8   8    9.76    4.63 
 -11   8   8   15.43    5.49 
 -11   8   8   18.74    5.33 
 -11   8   9    9.65    4.46 
 -11   8   9    3.53    3.96 
 -11   8   9    5.35    3.61 
 -11   8  10    8.28    4.11 
 -11   8  10    5.85    3.61 
 -11   8  10   15.32    5.49 
 -11   8  11   24.24    6.25 
 -11   8  11   22.66    6.76 
 -11   8  11   28.99    6.79 
 -11   8  12    1.31    2.53 
 -11   8  12    6.11    4.20 
 -11   8  12   -1.05    3.33 
 -11   8  13    5.48    3.06 
 -11   8  13    1.61    3.03 
 -11   8  14    1.79    2.93 
 -11   8  14    4.50    4.70 
 -11   8  14   -3.00    4.10 
 -11   8  15    9.78    4.13 
 -11   8  15   15.53    5.82 
 -11   8  15    8.83    4.52 
 -11   8  16   -6.64    5.84 
 -11   8  16    3.11    3.49 
 -11   8  16   -1.25    3.36 
 -11   8  17    3.65    2.63 
 -11   8  17   -1.20    3.95 
 -11   8  17    7.08    3.82 
 -11   8  18   26.18    7.05 
 -11   8  18   19.60    5.99 
 -11   8  18   13.59    5.34 
 -11   9 -20   37.85    9.28 
 -11   9 -20   35.36    8.17 
 -11   9 -19    1.97    3.29 
 -11   9 -19   -1.39    4.51 
 -11   9 -18    4.33    3.96 
 -11   9 -18    4.41    4.69 
 -11   9 -17    9.68    5.45 
 -11   9 -17    8.59    4.48 
 -11   9 -16   11.97    5.34 
 -11   9 -16    6.86    4.52 
 -11   9 -15   10.77    5.75 
 -11   9 -15    7.47    4.58 
 -11   9 -14    1.19    2.95 
 -11   9 -14    2.57    3.38 
 -11   9 -14    9.98    5.80 
 -11   9 -13    5.86    4.49 
 -11   9 -13   -2.35    3.02 
 -11   9 -13    3.71    4.41 
 -11   9 -12   15.52    5.53 
 -11   9 -12    9.36    4.42 
 -11   9 -12   10.50    4.12 
 -11   9 -11    2.56    3.13 
 -11   9 -11    4.15    4.20 
 -11   9 -11    2.91    3.87 
 -11   9 -10   10.30    5.79 
 -11   9 -10    6.20    4.46 
 -11   9 -10   -0.78    2.78 
 -11   9  -9   27.08    6.83 
 -11   9  -9   22.78    6.08 
 -11   9  -9   13.46    4.54 
 -11   9  -8   -5.14    3.50 
 -11   9  -8    3.89    3.53 
 -11   9  -8    5.19    4.70 
 -11   9  -7   -1.22    3.03 
 -11   9  -7    1.10    3.39 
 -11   9  -7   -0.20    2.84 
 -11   9  -6    8.80    4.25 
 -11   9  -6    1.84    3.83 
 -11   9  -6   -1.65    3.18 
 -11   9  -5    2.26    3.71 
 -11   9  -5    3.40    2.86 
 -11   9  -5    6.82    4.91 
 -11   9  -4    2.61    3.34 
 -11   9  -4    7.93    4.38 
 -11   9  -4    4.13    4.71 
 -11   9  -3   23.85    6.60 
 -11   9  -3   21.94    6.29 
 -11   9  -3   29.28    6.67 
 -11   9  -2    6.71    4.12 
 -11   9  -2    8.09    4.35 
 -11   9  -2    5.20    3.70 
 -11   9  -1    3.47    3.31 
 -11   9  -1   -4.10    4.16 
 -11   9  -1    0.64    3.04 
 -11   9   0    6.83    3.83 
 -11   9   0    7.51    4.78 
 -11   9   0    6.42    4.51 
 -11   9   1   17.18    5.55 
 -11   9   1   29.51    6.90 
 -11   9   1   20.95    5.68 
 -11   9   2   11.10    4.84 
 -11   9   2    9.53    4.87 
 -11   9   2   10.73    5.10 
 -11   9   3   11.45    5.32 
 -11   9   3    4.13    3.59 
 -11   9   3    7.71    4.43 
 -11   9   4    1.87    3.73 
 -11   9   4    2.38    3.44 
 -11   9   4   -6.24    3.52 
 -11   9   5    1.26    3.29 
 -11   9   5    1.14    3.20 
 -11   9   5    7.06    4.11 
 -11   9   6   -1.31    2.78 
 -11   9   6    2.10    2.69 
 -11   9   6   -0.58    2.95 
 -11   9   7    6.30    4.52 
 -11   9   7    2.27    3.03 
 -11   9   7    4.09    4.25 
 -11   9   8   13.29    4.54 
 -11   9   8   13.99    4.87 
 -11   9   8   13.72    5.05 
 -11   9   9    7.07    4.27 
 -11   9   9   16.53    5.48 
 -11   9   9   11.37    5.33 
 -11   9  10    5.11    3.38 
 -11   9  10    1.88    3.06 
 -11   9  10    5.40    5.02 
 -11   9  11   89.00   11.54 
 -11   9  11   68.48   10.55 
 -11   9  11   71.85   10.76 
 -11   9  12    3.17    2.93 
 -11   9  12    3.98    3.95 
 -11   9  12   -0.38    3.29 
 -11   9  13   -2.79    2.30 
 -11   9  13    1.62    4.16 
 -11   9  13    7.24    4.13 
 -11   9  14   55.57    9.80 
 -11   9  14   76.37   11.19 
 -11   9  14   68.61   10.44 
 -11   9  15   -3.57    3.72 
 -11   9  15    2.45    3.42 
 -11   9  15    2.40    4.82 
 -11   9  16   -1.04    2.63 
 -11   9  16   11.64    5.70 
 -11   9  16    8.37    3.83 
 -11   9  17    9.51    5.01 
 -11   9  17    5.51    3.38 
 -11   9  17   11.91    5.75 
 -11  10 -18   -5.58    4.61 
 -11  10 -18    3.28    5.79 
 -11  10 -17   -1.86    3.47 
 -11  10 -17    1.20    3.19 
 -11  10 -16   -1.47    4.46 
 -11  10 -16   10.78    5.39 
 -11  10 -15    6.40    4.77 
 -11  10 -15    2.64    3.94 
 -11  10 -14    3.12    3.54 
 -11  10 -14    2.89    3.19 
 -11  10 -14   -2.44    3.80 
 -11  10 -13    7.26    4.52 
 -11  10 -13    1.88    4.04 
 -11  10 -13    5.31    3.96 
 -11  10 -12    2.13    3.95 
 -11  10 -12   -4.90    3.47 
 -11  10 -11    6.85    4.69 
 -11  10 -11    5.67    3.34 
 -11  10 -11   12.07    4.89 
 -11  10 -10    4.32    2.80 
 -11  10 -10    2.33    3.26 
 -11  10  -9   -1.91    3.33 
 -11  10  -9    9.74    4.40 
 -11  10  -9   -0.39    3.69 
 -11  10  -8    0.51    3.33 
 -11  10  -8   -1.20    3.25 
 -11  10  -7   22.29    6.32 
 -11  10  -7   32.13    7.60 
 -11  10  -7   26.02    6.43 
 -11  10  -6    0.85    3.81 
 -11  10  -6    4.92    5.05 
 -11  10  -6  -10.42    5.32 
 -11  10  -5    2.75    2.34 
 -11  10  -5    0.36    3.33 
 -11  10  -5    5.71    4.38 
 -11  10  -4   12.85    5.18 
 -11  10  -4   22.60    6.32 
 -11  10  -4    8.66    4.55 
 -11  10  -3   12.86    5.19 
 -11  10  -3   10.30    5.16 
 -11  10  -3   13.58    5.60 
 -11  10  -2    4.82    3.71 
 -11  10  -2    4.71    3.33 
 -11  10  -2    4.24    3.19 
 -11  10  -1   57.21    9.33 
 -11  10  -1   80.80   10.84 
 -11  10  -1   64.17   10.03 
 -11  10   0   25.43    6.72 
 -11  10   0   18.09    6.29 
 -11  10   0   13.43    5.01 
 -11  10   1   34.65    7.65 
 -11  10   1   32.04    7.02 
 -11  10   1   42.46    8.38 
 -11  10   2   31.78    7.30 
 -11  10   2   25.89    6.33 
 -11  10   2   33.05    7.68 
 -11  10   3   27.30    6.39 
 -11  10   3   27.70    6.99 
 -11  10   3   30.11    7.31 
 -11  10   4   63.54    9.75 
 -11  10   4   62.98   10.00 
 -11  10   4   73.19   11.13 
 -11  10   5    3.49    3.56 
 -11  10   5   -3.06    3.47 
 -11  10   5    0.67    2.57 
 -11  10   6    0.12    2.83 
 -11  10   6    8.22    4.74 
 -11  10   6    9.60    5.00 
 -11  10   7   30.80    7.79 
 -11  10   7   37.61    8.28 
 -11  10   7   28.54    6.80 
 -11  10   8   -1.70    3.16 
 -11  10   8   -1.28    3.20 
 -11  10   8   -4.24    3.54 
 -11  10   9   16.40    5.89 
 -11  10   9    7.49    4.71 
 -11  10   9   22.00    6.58 
 -11  10  10   -3.42    2.91 
 -11  10  10    0.46    3.00 
 -11  10  10    2.91    3.32 
 -11  10  11   -0.31    2.62 
 -11  10  11   -4.02    4.35 
 -11  10  11   -0.08    2.63 
 -11  10  12   -0.34    3.23 
 -11  10  12    1.91    2.78 
 -11  10  12    3.65    3.62 
 -11  10  13   19.82    6.58 
 -11  10  13   11.14    4.58 
 -11  10  13    9.32    4.54 
 -11  10  14   15.13    5.48 
 -11  10  14   10.84    5.69 
 -11  10  14   10.19    5.22 
 -11  10  15   -1.71    3.16 
 -11  10  15    8.32    4.77 
 -11  10  15    2.35    2.99 
 -11  11 -17   24.06    7.68 
 -11  11 -17   23.08    7.14 
 -11  11 -16    2.97    4.61 
 -11  11 -16    2.11    3.87 
 -11  11 -15    1.77    5.18 
 -11  11 -15   -4.64    3.90 
 -11  11 -14   14.70    6.24 
 -11  11 -14   13.09    4.52 
 -11  11 -14    9.39    6.06 
 -11  11 -13    3.37    4.06 
 -11  11 -13   -1.56    2.75 
 -11  11 -13    2.61    3.95 
 -11  11 -12   -1.84    4.22 
 -11  11 -12    4.86    4.43 
 -11  11 -12    9.80    4.28 
 -11  11 -11   10.08    5.53 
 -11  11 -11    1.69    3.73 
 -11  11 -11   15.36    5.38 
 -11  11 -10    7.54    4.72 
 -11  11 -10   -2.01    3.55 
 -11  11 -10    2.80    2.87 
 -11  11  -9    8.81    4.86 
 -11  11  -9    4.33    5.90 
 -11  11  -9    1.06    3.77 
 -11  11  -8   12.65    5.67 
 -11  11  -8   13.52    6.05 
 -11  11  -8    9.42    4.42 
 -11  11  -7    8.00    4.79 
 -11  11  -7    9.57    4.48 
 -11  11  -7   12.67    5.60 
 -11  11  -6   20.83    5.86 
 -11  11  -6   18.00    6.24 
 -11  11  -6   23.67    6.36 
 -11  11  -5   -0.58    3.67 
 -11  11  -5    2.67    2.71 
 -11  11  -5    3.87    4.06 
 -11  11  -4   11.18    5.32 
 -11  11  -4    0.17    3.52 
 -11  11  -4   11.97    5.06 
 -11  11  -3    8.02    4.60 
 -11  11  -3    9.45    4.96 
 -11  11  -3   18.08    5.90 
 -11  11  -2   23.37    7.29 
 -11  11  -2   14.70    5.09 
 -11  11  -2   20.59    5.68 
 -11  11  -1   -3.95    3.92 
 -11  11  -1   -0.40    2.87 
 -11  11   0    2.77    3.47 
 -11  11   0    5.14    3.80 
 -11  11   0   -2.43    3.32 
 -11  11   1    3.48    3.08 
 -11  11   1    3.32    3.60 
 -11  11   2    4.08    3.92 
 -11  11   2    4.25    3.01 
 -11  11   2   -2.35    3.87 
 -11  11   3   -2.35    3.57 
 -11  11   3   -1.00    2.99 
 -11  11   4    9.20    5.11 
 -11  11   4    5.33    3.61 
 -11  11   4    4.69    4.26 
 -11  11   5   -2.41    3.41 
 -11  11   5   -0.17    3.19 
 -11  11   6    7.86    5.05 
 -11  11   6    8.83    4.60 
 -11  11   6   10.80    4.58 
 -11  11   7   40.47    8.64 
 -11  11   7   35.26    7.34 
 -11  11   7   44.81    8.69 
 -11  11   8   -2.09    3.36 
 -11  11   8   12.36    5.32 
 -11  11   8    9.55    5.07 
 -11  11   9   23.44    6.53 
 -11  11   9   11.01    4.99 
 -11  11   9   17.48    5.69 
 -11  11  10   13.66    5.15 
 -11  11  10   13.86    5.88 
 -11  11  10    9.33    4.31 
 -11  11  11   10.33    5.60 
 -11  11  11    6.98    3.93 
 -11  11  11    7.90    3.76 
 -11  11  12    2.23    3.63 
 -11  11  12    3.55    3.99 
 -11  11  12   -1.43    3.53 
 -11  11  13    9.58    4.48 
 -11  11  13    6.49    4.52 
 -11  11  13    3.35    3.15 
 -11  12 -14   62.42   10.22 
 -11  12 -14   55.36   10.76 
 -11  12 -14   58.44   10.75 
 -11  12 -13    1.96    3.86 
 -11  12 -13    1.45    3.41 
 -11  12 -13    0.23    3.84 
 -11  12 -12    3.42    3.82 
 -11  12 -12    1.75    3.87 
 -11  12 -12    2.64    4.33 
 -11  12 -11   25.72    7.63 
 -11  12 -11   14.03    5.60 
 -11  12 -11   31.17    8.13 
 -11  12 -10   12.55    6.28 
 -11  12 -10    9.23    5.10 
 -11  12 -10   -1.86    4.82 
 -11  12  -9    3.79    3.27 
 -11  12  -9   12.34    5.87 
 -11  12  -9    6.04    4.09 
 -11  12  -8   -0.45    3.15 
 -11  12  -8    4.86    4.33 
 -11  12  -8    0.78    3.83 
 -11  12  -7    0.55    3.55 
 -11  12  -7    2.59    3.51 
 -11  12  -7    6.45    5.10 
 -11  12  -6    5.74    4.78 
 -11  12  -6   -1.31    3.51 
 -11  12  -6   -3.84    4.16 
 -11  12  -5    4.69    3.93 
 -11  12  -5    3.84    3.76 
 -11  12  -4    3.78    4.19 
 -11  12  -4    8.86    5.45 
 -11  12  -4    7.75    4.36 
 -11  12  -3    2.75    3.19 
 -11  12  -3    1.81    4.80 
 -11  12  -3   -0.69    3.11 
 -11  12  -2   22.32    6.79 
 -11  12  -2    9.15    4.65 
 -11  12  -2   11.19    5.68 
 -11  12  -1   22.55    6.27 
 -11  12  -1   30.83    7.30 
 -11  12  -1   31.39    7.95 
 -11  12   0    3.66    3.78 
 -11  12   0    4.59    3.89 
 -11  12   0    1.33    2.83 
 -11  12   1    9.91    4.34 
 -11  12   1    4.48    3.41 
 -11  12   1    3.75    3.45 
 -11  12   2   13.41    5.06 
 -11  12   2   21.42    6.57 
 -11  12   2   14.77    5.46 
 -11  12   3   14.50    5.53 
 -11  12   3   14.26    6.46 
 -11  12   3    2.21    2.99 
 -11  12   4   -8.40    5.36 
 -11  12   4    4.30    4.51 
 -11  12   4    5.11    4.02 
 -11  12   5   -0.08    2.82 
 -11  12   5    5.73    4.42 
 -11  12   5    8.45    4.69 
 -11  12   6   27.16    6.97 
 -11  12   6   15.70    5.35 
 -11  12   7   -2.11    2.56 
 -11  12   7    0.46    3.08 
 -11  12   7   -3.55    3.34 
 -11  12   8    5.25    4.32 
 -11  12   8    1.16    3.24 
 -11  12   8    4.37    3.89 
 -11  12   9   57.90    9.57 
 -11  12   9   58.54   10.18 
 -11  12   9   55.80   10.31 
 -11  12  10   10.05    5.16 
 -11  12  10   15.88    6.33 
 -11  12  10   10.50    4.77 
 -11  12  11   11.00    4.92 
 -11  12  11   10.27    5.05 
 -11  12  11    9.61    5.28 
 -11  13 -11   18.40    6.75 
 -11  13 -11   17.17    7.61 
 -11  13 -11   25.36    7.41 
 -11  13 -10    8.59    5.69 
 -11  13 -10    2.73    3.68 
 -11  13 -10   13.68    6.23 
 -11  13  -9    3.14    3.73 
 -11  13  -9   15.93    6.71 
 -11  13  -9   18.91    7.10 
 -11  13  -8   17.93    6.51 
 -11  13  -8   12.50    5.45 
 -11  13  -8   19.22    7.18 
 -11  13  -7   36.18    8.58 
 -11  13  -7   28.61    7.99 
 -11  13  -7    9.09    4.96 
 -11  13  -6    5.31    5.11 
 -11  13  -6    6.01    4.16 
 -11  13  -6    3.37    3.92 
 -11  13  -5    5.45    3.41 
 -11  13  -5   16.49    6.76 
 -11  13  -5   17.48    6.47 
 -11  13  -4   14.52    5.19 
 -11  13  -4   20.31    7.15 
 -11  13  -4   19.55    6.78 
 -11  13  -3    5.61    5.83 
 -11  13  -3    3.34    3.88 
 -11  13  -3   -1.10    3.97 
 -11  13  -2    6.55    4.71 
 -11  13  -2    7.99    4.95 
 -11  13  -2    6.91    4.18 
 -11  13  -1   43.02    8.60 
 -11  13  -1   36.11    8.29 
 -11  13  -1   37.91    8.66 
 -11  13   0    2.07    3.21 
 -11  13   0    7.13    5.53 
 -11  13   0    6.38    4.32 
 -11  13   1    5.18    5.05 
 -11  13   1    6.49    3.63 
 -11  13   1   -3.32    4.72 
 -11  13   2   53.06    9.53 
 -11  13   2   53.17    9.78 
 -11  13   2   43.63    8.04 
 -11  13   3   16.23    6.17 
 -11  13   3    9.53    4.53 
 -11  13   3    3.23    4.69 
 -11  13   4    6.32    4.43 
 -11  13   4   -0.29    2.90 
 -11  13   4    2.26    3.45 
 -11  13   5    8.63    4.33 
 -11  13   5   13.84    6.25 
 -11  13   5    1.35    3.29 
 -11  13   6   -5.06    5.24 
 -11  13   6   -0.04    3.72 
 -11  13   6   -1.22    3.71 
 -11  13   7   15.07    6.22 
 -11  13   7    5.23    4.37 
 -11  13   7    2.81    3.98 
 -11  14  -4   10.38    5.07 
 -11  14  -4   18.94    6.61 
 -11  14  -4   18.65    6.58 
 -11  14  -3   -2.90    3.84 
 -11  14  -3   -0.01    3.99 
 -11  14  -3    7.62    5.43 
 -11  14  -2    8.39    5.25 
 -11  14  -2    7.55    4.59 
 -11  14  -2   17.34    6.88 
 -11  14  -1    2.65    4.19 
 -11  14  -1   -2.27    4.25 
 -11  14   0   -0.84    3.81 
 -11  14   0    4.51    4.28 
 -11  14   0    6.40    4.94 
 -11  14   1   -1.34    3.43 
 -11  14   1    3.24    3.29 
 -11  14   1   10.15    5.04 
 -10 -15  -8    0.31    3.77 
 -10 -15  -8    5.73    5.15 
 -10 -15  -7    2.00    4.06 
 -10 -15  -6    6.19    4.85 
 -10 -15  -5    1.35    4.10 
 -10 -15  -4   -3.57    3.85 
 -10 -15  -3   17.30    6.69 
 -10 -15  -2   21.87    7.15 
 -10 -15  -1    0.30    4.08 
 -10 -15   0    4.59    4.37 
 -10 -15   1   37.18    8.15 
 -10 -15   2   -2.04    3.46 
 -10 -15   3   14.41    5.54 
 -10 -15   4   11.73    6.19 
 -10 -14 -13   -0.13    3.44 
 -10 -14 -12   48.14    9.57 
 -10 -14 -11    5.09    4.67 
 -10 -14 -10   16.69    5.81 
 -10 -14 -10   15.74    6.42 
 -10 -14  -9   34.88    8.21 
 -10 -14  -9   37.55    8.43 
 -10 -14  -8   -1.12    3.32 
 -10 -14  -8   -4.95    4.29 
 -10 -14  -7    7.44    4.14 
 -10 -14  -6    2.31    4.16 
 -10 -14  -5    0.39    3.89 
 -10 -14  -4   23.10    6.89 
 -10 -14  -3    1.34    3.62 
 -10 -14  -2    4.71    4.10 
 -10 -14  -1   -0.40    3.96 
 -10 -14   0    8.12    5.36 
 -10 -14   1    3.60    4.00 
 -10 -14   2    5.51    4.31 
 -10 -14   3   -5.66    4.30 
 -10 -14   4    0.19    3.95 
 -10 -14   5   -4.58    3.62 
 -10 -14   5    3.41    3.61 
 -10 -14   6    9.87    5.60 
 -10 -14   6    2.17    3.17 
 -10 -14   7    1.59    3.72 
 -10 -14   7    6.69    5.13 
 -10 -14   8   -2.43    3.56 
 -10 -14   8    8.43    4.55 
 -10 -14   9    6.74    4.26 
 -10 -14   9    6.58    5.32 
 -10 -13 -16   15.04    6.32 
 -10 -13 -15    9.22    5.77 
 -10 -13 -14   11.22    5.58 
 -10 -13 -13   -4.64    3.59 
 -10 -13 -12    9.38    4.75 
 -10 -13 -11    3.69    4.70 
 -10 -13 -10    2.92    4.23 
 -10 -13 -10   -5.33    4.12 
 -10 -13  -9   14.78    6.37 
 -10 -13  -9   10.82    5.13 
 -10 -13  -8    4.25    4.77 
 -10 -13  -7   -6.31    4.87 
 -10 -13  -6   28.86    7.30 
 -10 -13  -5   -2.60    3.23 
 -10 -13  -4    4.76    3.44 
 -10 -13  -3    9.57    4.72 
 -10 -13  -2   -1.74    3.50 
 -10 -13  -1   10.43    5.23 
 -10 -13   0    3.97    4.41 
 -10 -13   1   10.68    4.93 
 -10 -13   2   -0.55    3.91 
 -10 -13   3    4.72    4.96 
 -10 -13   4    7.18    5.04 
 -10 -13   5    0.61    4.00 
 -10 -13   6    5.48    4.92 
 -10 -13   6   11.83    5.31 
 -10 -13   7    0.64    4.01 
 -10 -13   7   18.38    5.78 
 -10 -13   8   19.72    5.79 
 -10 -13   8   12.95    5.76 
 -10 -13   9   -2.39    3.68 
 -10 -13   9   12.73    5.28 
 -10 -13  10    0.66    2.96 
 -10 -13  10   -3.89    4.43 
 -10 -13  11   22.75    6.96 
 -10 -13  11   12.69    5.24 
 -10 -13  12   -0.58    4.17 
 -10 -13  12    9.63    4.58 
 -10 -12 -19   28.38    7.70 
 -10 -12 -19   10.99    4.80 
 -10 -12 -18   -3.94    3.93 
 -10 -12 -17    6.43    4.55 
 -10 -12 -16   34.58    8.42 
 -10 -12 -15    0.69    3.86 
 -10 -12 -14   11.38    5.28 
 -10 -12 -13    3.00    4.42 
 -10 -12 -12    3.82    2.92 
 -10 -12 -11    1.08    3.11 
 -10 -12 -10   -0.08    3.19 
 -10 -12 -10    6.31    3.80 
 -10 -12  -9    5.89    4.35 
 -10 -12  -9    3.95    4.34 
 -10 -12  -8   -0.06    3.23 
 -10 -12  -7    8.35    4.12 
 -10 -12  -6   11.45    4.92 
 -10 -12  -5    7.86    4.07 
 -10 -12  -4   23.88    6.51 
 -10 -12  -3   -0.03    3.22 
 -10 -12  -2   31.09    7.39 
 -10 -12  -1   10.07    5.41 
 -10 -12   0    4.36    4.10 
 -10 -12   1   96.65   12.34 
 -10 -12   2   -4.56    4.46 
 -10 -12   3   14.77    5.77 
 -10 -12   4    9.86    5.05 
 -10 -12   5    3.53    4.28 
 -10 -12   6   -2.14    3.39 
 -10 -12   7   14.77    5.35 
 -10 -12   7    8.21    4.60 
 -10 -12   8   10.41    4.77 
 -10 -12   8    9.30    3.88 
 -10 -12   9    1.93    3.42 
 -10 -12   9    7.25    5.17 
 -10 -12  10   -4.27    3.83 
 -10 -12  10   -2.14    3.79 
 -10 -12  11   -1.57    3.93 
 -10 -12  11    1.39    3.30 
 -10 -12  12   22.36    6.98 
 -10 -12  12   28.65    7.32 
 -10 -12  13   10.86    5.19 
 -10 -12  13    1.37    2.59 
 -10 -12  14   -1.69    3.20 
 -10 -12  14    3.48    3.89 
 -10 -11 -20   11.40    5.48 
 -10 -11 -20    2.90    3.26 
 -10 -11 -19   -0.42    3.70 
 -10 -11 -19    7.72    4.76 
 -10 -11 -18   -9.26    5.14 
 -10 -11 -18    0.69    3.55 
 -10 -11 -17    1.51    3.92 
 -10 -11 -17    7.28    4.23 
 -10 -11 -16   -3.67    4.00 
 -10 -11 -16   10.22    5.35 
 -10 -11 -15    4.78    4.04 
 -10 -11 -15   -4.24    3.86 
 -10 -11 -14   29.36    7.04 
 -10 -11 -13    5.76    4.03 
 -10 -11 -12    5.25    4.20 
 -10 -11 -11   22.29    6.40 
 -10 -11 -10   -0.29    2.77 
 -10 -11 -10    4.55    3.95 
 -10 -11  -9   67.54   10.00 
 -10 -11  -9   75.75   10.61 
 -10 -11  -8   -5.54    3.86 
 -10 -11  -7   -2.73    3.41 
 -10 -11  -6   55.60    9.20 
 -10 -11  -5    1.52    3.61 
 -10 -11  -4    3.65    4.18 
 -10 -11  -3   14.84    5.48 
 -10 -11  -2    3.83    3.20 
 -10 -11  -1    1.72    3.12 
 -10 -11   0    2.03    2.59 
 -10 -11   1    7.51    4.30 
 -10 -11   2   15.20    5.60 
 -10 -11   3    5.09    3.16 
 -10 -11   4   27.39    6.59 
 -10 -11   5   -1.71    3.43 
 -10 -11   6   10.26    4.83 
 -10 -11   7    1.28    3.79 
 -10 -11   8   16.16    5.52 
 -10 -11   8   20.91    5.56 
 -10 -11   8   18.86    5.46 
 -10 -11   9   -3.24    3.15 
 -10 -11   9    1.34    2.88 
 -10 -11   9   -2.14    3.11 
 -10 -11  10   -3.89    3.49 
 -10 -11  10   -1.26    2.82 
 -10 -11  10   -0.32    3.45 
 -10 -11  11   24.12    7.00 
 -10 -11  11   13.76    5.09 
 -10 -11  11   24.94    6.60 
 -10 -11  12    3.98    4.01 
 -10 -11  12   -0.23    2.92 
 -10 -11  12    0.87    4.02 
 -10 -11  13    5.94    4.37 
 -10 -11  13    7.58    4.94 
 -10 -11  14   -1.49    4.04 
 -10 -11  14    4.70    3.54 
 -10 -11  15    8.84    5.31 
 -10 -11  15    7.38    3.81 
 -10 -11  16    7.66    4.32 
 -10 -11  16   14.19    5.85 
 -10 -10 -22    2.09    3.51 
 -10 -10 -22   17.50    6.40 
 -10 -10 -21   18.90    7.01 
 -10 -10 -21    8.84    5.18 
 -10 -10 -20    1.54    4.10 
 -10 -10 -20    3.59    3.67 
 -10 -10 -19   10.45    5.13 
 -10 -10 -19    9.35    5.78 
 -10 -10 -18    8.13    4.92 
 -10 -10 -18    9.59    4.94 
 -10 -10 -17   20.46    6.01 
 -10 -10 -17    6.46    4.22 
 -10 -10 -16   12.04    5.39 
 -10 -10 -16   16.71    5.56 
 -10 -10 -15    6.70    3.83 
 -10 -10 -15   13.34    5.12 
 -10 -10 -14    6.97    4.04 
 -10 -10 -14    4.86    3.63 
 -10 -10 -13   12.72    4.54 
 -10 -10 -13   13.63    5.52 
 -10 -10 -12    6.76    4.21 
 -10 -10 -12    5.09    3.45 
 -10 -10 -11    7.02    3.89 
 -10 -10 -11   10.03    4.89 
 -10 -10 -10   29.10    6.89 
 -10 -10 -10   24.33    6.35 
 -10 -10  -9    0.24    3.35 
 -10 -10  -9   -3.34    3.40 
 -10 -10  -8    4.25    3.87 
 -10 -10  -7   -0.20    3.33 
 -10 -10  -6   30.77    6.61 
 -10 -10  -5   20.57    6.59 
 -10 -10  -4    5.39    4.61 
 -10 -10  -3   13.79    3.88 
 -10 -10  -2    4.02    3.19 
 -10 -10  -1    3.58    4.70 
 -10 -10   0    9.33    4.70 
 -10 -10   1   21.19    6.05 
 -10 -10   2    6.15    4.22 
 -10 -10   3   25.81    6.51 
 -10 -10   4    1.85    3.36 
 -10 -10   4   -1.28    2.27 
 -10 -10   5    4.84    4.06 
 -10 -10   5    2.49    2.63 
 -10 -10   6   43.83    6.91 
 -10 -10   6   51.34    8.68 
 -10 -10   7   18.66    5.21 
 -10 -10   7   10.27    5.07 
 -10 -10   8    3.89    3.24 
 -10 -10   8   -0.98    2.86 
 -10 -10   9   -0.68    3.21 
 -10 -10   9   -2.92    2.25 
 -10 -10  10   31.62    6.76 
 -10 -10  10   22.87    5.79 
 -10 -10  10   36.25    7.36 
 -10 -10  11   -2.84    3.26 
 -10 -10  11    3.89    3.89 
 -10 -10  11    2.21    2.55 
 -10 -10  12    4.78    4.26 
 -10 -10  12   -1.30    3.15 
 -10 -10  12    4.31    3.39 
 -10 -10  13   64.81   10.53 
 -10 -10  13   72.21   10.28 
 -10 -10  14    7.12    4.78 
 -10 -10  14    0.73    2.55 
 -10 -10  15   23.35    6.00 
 -10 -10  15   24.60    7.64 
 -10 -10  16   16.69    5.25 
 -10 -10  16   22.22    7.22 
 -10 -10  17   18.95    6.86 
 -10 -10  17    7.75    4.42 
 -10 -10  18   52.74   10.17 
 -10  -9 -23   -7.99    5.52 
 -10  -9 -23    5.27    5.36 
 -10  -9 -22   17.81    6.59 
 -10  -9 -22   22.51    6.86 
 -10  -9 -21   -1.65    4.48 
 -10  -9 -21    8.18    4.56 
 -10  -9 -20   23.36    6.71 
 -10  -9 -20   28.27    7.60 
 -10  -9 -19    3.92    4.50 
 -10  -9 -19   -4.96    4.80 
 -10  -9 -18    2.66    4.19 
 -10  -9 -18   -2.54    4.09 
 -10  -9 -17    1.49    3.18 
 -10  -9 -17    5.37    4.00 
 -10  -9 -16   -0.17    3.15 
 -10  -9 -16    8.94    4.63 
 -10  -9 -15    7.27    4.83 
 -10  -9 -15    2.17    3.64 
 -10  -9 -14    7.59    4.59 
 -10  -9 -14    0.23    3.11 
 -10  -9 -13    4.98    3.60 
 -10  -9 -13    3.80    4.07 
 -10  -9 -12   10.89    5.26 
 -10  -9 -12   -1.09    2.76 
 -10  -9 -11    7.93    4.08 
 -10  -9 -11    4.54    3.81 
 -10  -9 -10    0.22    3.19 
 -10  -9 -10   -1.36    2.93 
 -10  -9 -10    8.67    4.22 
 -10  -9  -9   -0.22    2.96 
 -10  -9  -9    6.09    3.73 
 -10  -9  -9    0.91    4.01 
 -10  -9  -8   35.26    6.15 
 -10  -9  -8   29.46    6.67 
 -10  -9  -7   -1.55    3.06 
 -10  -9  -7    5.51    3.15 
 -10  -9  -6    2.68    3.37 
 -10  -9  -5    2.31    3.05 
 -10  -9  -4   83.15   10.56 
 -10  -9  -3   30.64    6.60 
 -10  -9  -2    1.21    2.85 
 -10  -9  -1   26.09    6.47 
 -10  -9   0   17.79    4.61 
 -10  -9   0   30.92    6.84 
 -10  -9   1   25.38    6.15 
 -10  -9   1   33.37    5.85 
 -10  -9   2    7.91    3.76 
 -10  -9   2    9.64    3.58 
 -10  -9   3   76.44   10.23 
 -10  -9   3   75.03    8.59 
 -10  -9   4    8.30    3.72 
 -10  -9   4    3.45    3.03 
 -10  -9   5    5.52    3.49 
 -10  -9   5    1.27    2.97 
 -10  -9   6   28.28    5.94 
 -10  -9   6   29.54    6.66 
 -10  -9   7   -0.05    3.27 
 -10  -9   7   -1.23    2.69 
 -10  -9   8   23.60    5.60 
 -10  -9   8   27.31    6.57 
 -10  -9   9    2.50    4.04 
 -10  -9   9    2.88    3.50 
 -10  -9  10   -1.92    2.83 
 -10  -9  10    0.94    2.44 
 -10  -9  11    1.14    2.25 
 -10  -9  11    6.69    4.86 
 -10  -9  11    3.91    3.50 
 -10  -9  12    1.14    3.20 
 -10  -9  12    0.91    3.30 
 -10  -9  12   -0.18    3.13 
 -10  -9  13    0.84    3.71 
 -10  -9  13    1.95    2.49 
 -10  -9  14    0.64    3.33 
 -10  -9  14    2.22    3.81 
 -10  -9  15    0.55    3.88 
 -10  -9  15    0.82    2.76 
 -10  -9  16   15.26    4.77 
 -10  -9  16   14.22    6.29 
 -10  -9  17   12.41    5.36 
 -10  -9  18    7.41    5.43 
 -10  -9  19   -0.84    4.91 
 -10  -8 -25    2.55    3.57 
 -10  -8 -25    5.47    5.13 
 -10  -8 -24    1.03    4.30 
 -10  -8 -24   12.58    5.98 
 -10  -8 -23    3.55    5.67 
 -10  -8 -23    3.53    4.27 
 -10  -8 -22    9.30    4.88 
 -10  -8 -22    1.43    4.16 
 -10  -8 -21    2.77    4.06 
 -10  -8 -21   -0.68    3.17 
 -10  -8 -20    8.35    4.46 
 -10  -8 -20   15.02    5.54 
 -10  -8 -19   -4.20    2.88 
 -10  -8 -19   -0.98    3.54 
 -10  -8 -18   13.65    4.60 
 -10  -8 -18   21.39    5.96 
 -10  -8 -17    4.14    3.51 
 -10  -8 -17   -1.48    2.82 
 -10  -8 -16   -0.91    3.49 
 -10  -8 -16    6.58    4.21 
 -10  -8 -15    7.02    3.82 
 -10  -8 -15    9.73    4.98 
 -10  -8 -14   14.10    5.42 
 -10  -8 -14    1.80    3.13 
 -10  -8 -13   15.73    4.92 
 -10  -8 -13   22.60    5.88 
 -10  -8 -12    9.82    4.28 
 -10  -8 -12    8.89    4.27 
 -10  -8 -11   36.47    6.66 
 -10  -8 -11   36.21    6.98 
 -10  -8 -10   19.44    5.10 
 -10  -8 -10   12.40    4.73 
 -10  -8 -10   12.74    4.99 
 -10  -8  -9    2.69    3.45 
 -10  -8  -9    7.92    4.30 
 -10  -8  -9    4.05    3.99 
 -10  -8  -8   56.16    8.77 
 -10  -8  -8   59.06    7.98 
 -10  -8  -7   21.06    5.58 
 -10  -8  -7    7.95    4.91 
 -10  -8  -6   14.22    4.05 
 -10  -8  -6    6.32    3.10 
 -10  -8  -5   17.14    5.34 
 -10  -8  -4   51.61    8.21 
 -10  -8  -4   67.23    7.38 
 -10  -8  -3   39.21    7.48 
 -10  -8  -3   38.58    5.72 
 -10  -8  -2    1.23    2.17 
 -10  -8  -2    5.46    3.73 
 -10  -8  -1    1.91    2.75 
 -10  -8  -1    0.96    1.98 
 -10  -8   0   79.63    9.96 
 -10  -8   0   69.16    7.83 
 -10  -8   1   20.08    5.75 
 -10  -8   1   15.35    4.02 
 -10  -8   2    8.87    3.42 
 -10  -8   2    8.30    3.49 
 -10  -8   3    7.15    3.97 
 -10  -8   3    8.88    3.58 
 -10  -8   4   11.91    4.82 
 -10  -8   4   15.62    4.39 
 -10  -8   5   27.54    6.38 
 -10  -8   5   23.53    5.52 
 -10  -8   6   46.38    7.10 
 -10  -8   6   56.89    8.83 
 -10  -8   7    1.53    2.16 
 -10  -8   7    0.07    2.52 
 -10  -8   8    4.44    3.43 
 -10  -8   8    3.83    3.12 
 -10  -8   9    9.49    4.13 
 -10  -8   9   11.01    4.15 
 -10  -8  10   -2.97    3.72 
 -10  -8  10    2.20    2.99 
 -10  -8  11   13.68    5.40 
 -10  -8  11    7.44    3.54 
 -10  -8  12   -1.54    3.82 
 -10  -8  12    6.80    4.25 
 -10  -8  13    5.18    3.24 
 -10  -8  13   -0.04    2.45 
 -10  -8  14    3.49    4.35 
 -10  -8  14    2.11    2.64 
 -10  -8  15   -3.26    3.56 
 -10  -8  15   -1.37    2.56 
 -10  -8  16    5.74    4.45 
 -10  -8  17   11.80    5.56 
 -10  -8  18   20.36    6.79 
 -10  -8  19   -0.18    3.23 
 -10  -8  20   53.79    9.46 
 -10  -7 -25   -0.75    4.56 
 -10  -7 -25   11.52    5.40 
 -10  -7 -24   -1.65    4.11 
 -10  -7 -24   -3.32    4.31 
 -10  -7 -23   -0.90    4.11 
 -10  -7 -23   -6.59    5.18 
 -10  -7 -22    6.21    4.70 
 -10  -7 -22    2.04    3.31 
 -10  -7 -21    6.27    4.37 
 -10  -7 -21   18.16    6.70 
 -10  -7 -20    2.05    3.26 
 -10  -7 -20   16.52    6.20 
 -10  -7 -19    3.24    3.23 
 -10  -7 -19   -0.38    3.62 
 -10  -7 -18   13.56    4.94 
 -10  -7 -18    9.19    4.38 
 -10  -7 -17    9.58    4.36 
 -10  -7 -17   13.34    4.61 
 -10  -7 -16   -1.22    2.32 
 -10  -7 -16    4.12    3.40 
 -10  -7 -15   99.97   11.63 
 -10  -7 -15  119.05   12.30 
 -10  -7 -14    3.64    2.95 
 -10  -7 -14    1.71    3.85 
 -10  -7 -13    7.18    3.75 
 -10  -7 -13   13.01    4.99 
 -10  -7 -12   38.99    7.33 
 -10  -7 -12   44.74    7.95 
 -10  -7 -11   12.13    4.69 
 -10  -7 -11    1.54    3.49 
 -10  -7 -10   97.01   10.51 
 -10  -7 -10   87.84   10.44 
 -10  -7 -10  102.25   11.09 
 -10  -7  -9    0.75    2.80 
 -10  -7  -9    4.32    4.14 
 -10  -7  -8   -0.05    2.45 
 -10  -7  -8    4.02    3.01 
 -10  -7  -7   58.40    8.46 
 -10  -7  -7   43.01    6.08 
 -10  -7  -6   14.57    3.90 
 -10  -7  -6   15.28    5.21 
 -10  -7  -5   -1.53    3.00 
 -10  -7  -5    1.40    2.04 
 -10  -7  -4    0.16    3.12 
 -10  -7  -4    8.54    3.60 
 -10  -7  -3   11.38    2.91 
 -10  -7  -3    5.67    2.96 
 -10  -7  -2   12.16    4.87 
 -10  -7  -2   11.28    3.57 
 -10  -7  -1    2.19    2.84 
 -10  -7  -1    2.45    3.10 
 -10  -7   0   -1.98    2.94 
 -10  -7   0   -1.01    2.46 
 -10  -7   1    2.31    2.58 
 -10  -7   1    5.37    3.75 
 -10  -7   2   61.74    9.09 
 -10  -7   2   72.95    8.51 
 -10  -7   3   14.56    4.19 
 -10  -7   3   10.62    4.36 
 -10  -7   4    5.95    3.73 
 -10  -7   4   11.00    4.12 
 -10  -7   5   20.15    4.98 
 -10  -7   5   22.96    6.22 
 -10  -7   6   -0.56    2.27 
 -10  -7   6    1.81    3.76 
 -10  -7   7   46.65    7.80 
 -10  -7   7   64.68    8.59 
 -10  -7   8   25.08    5.55 
 -10  -7   8   41.72    7.83 
 -10  -7   9    2.04    2.62 
 -10  -7   9    1.36    2.86 
 -10  -7  10   49.04    8.29 
 -10  -7  10   71.68    9.25 
 -10  -7  11   28.50    5.76 
 -10  -7  11   25.52    6.60 
 -10  -7  12   12.87    5.16 
 -10  -7  12   12.13    4.54 
 -10  -7  13  104.93   11.92 
 -10  -7  13  118.59   13.07 
 -10  -7  14   -1.99    3.07 
 -10  -7  15    2.41    3.94 
 -10  -7  16   41.13    8.11 
 -10  -7  17    7.89    4.89 
 -10  -7  18    7.46    4.52 
 -10  -7  19    4.75    4.23 
 -10  -7  20   -3.14    3.43 
 -10  -7  21    3.11    2.78 
 -10  -6 -26    1.33    2.77 
 -10  -6 -26    1.52    4.55 
 -10  -6 -25   12.13    6.18 
 -10  -6 -25    8.41    4.83 
 -10  -6 -24   -6.59    5.08 
 -10  -6 -24   -4.77    5.13 
 -10  -6 -23    8.61    4.72 
 -10  -6 -23    0.28    4.36 
 -10  -6 -22   -0.62    3.36 
 -10  -6 -22    0.81    3.14 
 -10  -6 -21   -1.10    3.00 
 -10  -6 -21   -2.26    3.29 
 -10  -6 -20    5.48    4.43 
 -10  -6 -20   10.75    4.98 
 -10  -6 -19    5.34    3.92 
 -10  -6 -19    1.21    3.09 
 -10  -6 -18    4.15    4.12 
 -10  -6 -18   11.91    4.86 
 -10  -6 -17   37.50    7.33 
 -10  -6 -17   36.35    7.27 
 -10  -6 -16    6.70    3.75 
 -10  -6 -16    9.90    5.21 
 -10  -6 -15   10.90    4.73 
 -10  -6 -15    6.41    4.68 
 -10  -6 -14   11.49    5.33 
 -10  -6 -14   -4.13    2.90 
 -10  -6 -13   50.25    7.95 
 -10  -6 -13   47.16    8.18 
 -10  -6 -12   32.80    5.46 
 -10  -6 -12   20.85    5.65 
 -10  -6 -11   -1.28    2.18 
 -10  -6 -11    4.60    4.09 
 -10  -6 -10   14.13    5.17 
 -10  -6 -10   12.41    3.67 
 -10  -6  -9   11.59    4.15 
 -10  -6  -9   12.50    4.55 
 -10  -6  -9   12.31    3.31 
 -10  -6  -8   17.04    5.29 
 -10  -6  -8   19.90    5.58 
 -10  -6  -8   23.32    5.07 
 -10  -6  -7   31.23    6.62 
 -10  -6  -7   27.83    5.06 
 -10  -6  -6   -0.46    1.91 
 -10  -6  -6    2.84    2.69 
 -10  -6  -5   11.13    4.06 
 -10  -6  -5   15.68    4.15 
 -10  -6  -4   17.77    4.29 
 -10  -6  -4   20.19    5.27 
 -10  -6  -3    0.55    2.28 
 -10  -6  -3    0.60    3.03 
 -10  -6  -2    1.33    2.77 
 -10  -6  -2   -4.43    2.62 
 -10  -6  -1    6.36    2.34 
 -10  -6  -1   15.36    5.01 
 -10  -6   0   11.73    3.80 
 -10  -6   0    9.87    4.31 
 -10  -6   1    5.72    3.51 
 -10  -6   1   11.60    4.38 
 -10  -6   2    6.28    3.63 
 -10  -6   2   -3.57    3.74 
 -10  -6   3   46.91    6.97 
 -10  -6   3   45.08    7.39 
 -10  -6   4    3.65    3.49 
 -10  -6   4   -0.44    2.10 
 -10  -6   5    8.11    4.28 
 -10  -6   5    3.01    2.90 
 -10  -6   6  109.43   10.68 
 -10  -6   6  119.55   11.92 
 -10  -6   7   23.68    5.31 
 -10  -6   7   14.32    5.27 
 -10  -6   8   -1.48    2.63 
 -10  -6   8    0.54    2.29 
 -10  -6   9   35.27    6.70 
 -10  -6   9   44.28    7.51 
 -10  -6  10    1.12    2.88 
 -10  -6  10    1.04    3.10 
 -10  -6  11    0.01    3.52 
 -10  -6  11    5.15    3.88 
 -10  -6  12    4.93    3.32 
 -10  -6  12    6.07    3.42 
 -10  -6  13   -1.56    2.96 
 -10  -6  13   -0.22    3.48 
 -10  -6  14    0.62    3.92 
 -10  -6  14   -4.34    3.14 
 -10  -6  15    6.10    4.09 
 -10  -6  16   28.01    7.37 
 -10  -6  17    3.02    3.99 
 -10  -6  18   22.62    6.10 
 -10  -6  19   22.45    6.70 
 -10  -6  20   -0.83    4.19 
 -10  -6  21    0.09    2.67 
 -10  -6  22    8.59    5.52 
 -10  -5 -27    7.91    4.62 
 -10  -5 -27   -0.97    4.72 
 -10  -5 -26    5.34    4.51 
 -10  -5 -26    4.00    4.65 
 -10  -5 -25    5.89    5.02 
 -10  -5 -25   11.02    5.54 
 -10  -5 -24    1.47    3.94 
 -10  -5 -24    1.01    3.39 
 -10  -5 -23    2.52    3.30 
 -10  -5 -23   -4.05    3.97 
 -10  -5 -22   19.14    6.22 
 -10  -5 -22   16.56    5.65 
 -10  -5 -21    3.29    4.47 
 -10  -5 -21    5.44    4.62 
 -10  -5 -20   17.20    5.83 
 -10  -5 -20    9.48    4.33 
 -10  -5 -19   18.85    6.45 
 -10  -5 -19   16.70    5.61 
 -10  -5 -18   23.85    6.79 
 -10  -5 -18   24.69    6.54 
 -10  -5 -17    5.98    4.91 
 -10  -5 -17    0.96    3.44 
 -10  -5 -16   -1.05    2.94 
 -10  -5 -16    4.42    4.57 
 -10  -5 -15   71.35   10.06 
 -10  -5 -15   81.07    8.73 
 -10  -5 -15   74.08    9.56 
 -10  -5 -14   16.59    4.40 
 -10  -5 -14   11.47    4.87 
 -10  -5 -13    3.98    2.97 
 -10  -5 -13   10.02    4.14 
 -10  -5 -12   10.44    4.15 
 -10  -5 -12    7.78    4.19 
 -10  -5 -11   -2.59    3.01 
 -10  -5 -11    9.47    3.89 
 -10  -5 -10   17.57    4.22 
 -10  -5 -10   14.68    4.24 
 -10  -5  -9   36.60    6.74 
 -10  -5  -9   32.93    5.23 
 -10  -5  -9   34.80    6.49 
 -10  -5  -8    6.36    4.18 
 -10  -5  -8    2.05    3.23 
 -10  -5  -8    7.41    3.68 
 -10  -5  -7    2.20    2.19 
 -10  -5  -7   -1.15    2.67 
 -10  -5  -6   33.23    5.83 
 -10  -5  -6   25.02    5.80 
 -10  -5  -5   48.57    7.63 
 -10  -5  -5   45.91    6.58 
 -10  -5  -4   72.39    8.93 
 -10  -5  -4   62.70    7.36 
 -10  -5  -3   13.68    3.86 
 -10  -5  -3    4.09    3.04 
 -10  -5  -2   50.50    6.58 
 -10  -5  -2   44.99    7.26 
 -10  -5  -1   37.86    5.82 
 -10  -5  -1   39.05    6.99 
 -10  -5   0   56.82    7.30 
 -10  -5   0   52.67    7.75 
 -10  -5   1    4.25    2.93 
 -10  -5   1   -2.08    3.31 
 -10  -5   2   27.07    5.60 
 -10  -5   2   19.89    4.67 
 -10  -5   3   22.44    5.78 
 -10  -5   3   18.47    4.81 
 -10  -5   4    1.40    3.01 
 -10  -5   4    0.91    2.38 
 -10  -5   5   -1.47    2.61 
 -10  -5   5    3.19    3.07 
 -10  -5   6   15.98    5.07 
 -10  -5   6   14.94    4.55 
 -10  -5   7   25.61    5.70 
 -10  -5   7   28.01    5.58 
 -10  -5   8   27.53    5.84 
 -10  -5   8   20.66    5.24 
 -10  -5   9    6.96    3.17 
 -10  -5   9    1.15    2.66 
 -10  -5  10    2.34    3.50 
 -10  -5  10    3.43    4.07 
 -10  -5  11   50.91    8.04 
 -10  -5  11   52.87    8.36 
 -10  -5  12    8.42    4.40 
 -10  -5  12    7.59    3.60 
 -10  -5  13   -1.65    2.59 
 -10  -5  13    6.15    4.13 
 -10  -5  14   16.44    5.00 
 -10  -5  14   29.89    6.92 
 -10  -5  15   -2.17    3.19 
 -10  -5  15    8.27    5.06 
 -10  -5  16    7.18    4.75 
 -10  -5  17   11.05    5.08 
 -10  -5  18   17.89    6.07 
 -10  -5  19   31.56    7.48 
 -10  -5  20    3.95    4.35 
 -10  -5  21    1.60    4.27 
 -10  -5  22   38.48    8.52 
 -10  -5  23   -0.45    3.40 
 -10  -4 -27   -0.41    3.30 
 -10  -4 -27    3.81    5.16 
 -10  -4 -26   17.56    6.92 
 -10  -4 -26   13.82    5.71 
 -10  -4 -25   10.32    4.84 
 -10  -4 -25    9.48    5.47 
 -10  -4 -24    0.51    3.80 
 -10  -4 -24   -2.88    3.68 
 -10  -4 -23    5.70    4.77 
 -10  -4 -23    9.90    4.90 
 -10  -4 -22   11.75    5.71 
 -10  -4 -22    5.47    3.97 
 -10  -4 -21   -1.88    3.29 
 -10  -4 -21    0.92    3.29 
 -10  -4 -20    0.98    2.67 
 -10  -4 -20    8.98    4.84 
 -10  -4 -19   27.39    5.97 
 -10  -4 -19   15.09    5.54 
 -10  -4 -19   21.08    6.10 
 -10  -4 -18    7.24    5.16 
 -10  -4 -18    2.49    3.00 
 -10  -4 -18    2.55    4.02 
 -10  -4 -17   21.80    5.88 
 -10  -4 -17   31.67    5.89 
 -10  -4 -16   17.08    5.13 
 -10  -4 -16   28.74    5.69 
 -10  -4 -15   28.47    6.22 
 -10  -4 -15   18.55    4.67 
 -10  -4 -14    3.10    2.82 
 -10  -4 -14    1.86    3.04 
 -10  -4 -13   -2.92    3.42 
 -10  -4 -13    4.23    3.11 
 -10  -4 -12   59.55    7.54 
 -10  -4 -12   51.80    7.84 
 -10  -4 -11    5.85    3.48 
 -10  -4 -11    7.03    3.04 
 -10  -4 -10    6.38    2.91 
 -10  -4 -10   -2.71    3.47 
 -10  -4  -9    3.95    3.54 
 -10  -4  -9    4.35    3.06 
 -10  -4  -9    1.99    2.49 
 -10  -4  -8   28.38    5.94 
 -10  -4  -8   26.44    5.79 
 -10  -4  -8   30.80    5.58 
 -10  -4  -7    3.93    3.13 
 -10  -4  -7    0.95    2.88 
 -10  -4  -7    0.96    2.24 
 -10  -4  -6    6.43    2.96 
 -10  -4  -6    3.80    3.23 
 -10  -4  -5    1.15    2.71 
 -10  -4  -5    1.74    2.29 
 -10  -4  -4   -0.56    2.43 
 -10  -4  -4   -3.29    3.15 
 -10  -4  -3   12.47    4.32 
 -10  -4  -3   11.91    4.05 
 -10  -4  -2   75.71    8.18 
 -10  -4  -2   88.73    9.49 
 -10  -4  -1    4.89    3.36 
 -10  -4  -1    2.49    2.21 
 -10  -4   0   31.54    5.56 
 -10  -4   0   26.10    5.36 
 -10  -4   1  176.16   13.39 
 -10  -4   1  171.78   12.53 
 -10  -4   2   40.48    6.48 
 -10  -4   2   28.27    5.75 
 -10  -4   3   38.11    6.19 
 -10  -4   3   41.62    6.71 
 -10  -4   4  126.11   11.39 
 -10  -4   4  113.31   10.56 
 -10  -4   5   44.49    6.91 
 -10  -4   5   45.24    7.16 
 -10  -4   6   34.93    6.71 
 -10  -4   6   34.76    6.36 
 -10  -4   7   35.61    6.53 
 -10  -4   7   25.14    5.67 
 -10  -4   8   78.99    9.29 
 -10  -4   8   91.59   10.10 
 -10  -4   9   35.07    6.77 
 -10  -4   9   32.41    6.60 
 -10  -4  10    0.94    2.56 
 -10  -4  10    0.64    2.65 
 -10  -4  11   48.10    7.84 
 -10  -4  11   56.33    8.27 
 -10  -4  12    9.10    3.87 
 -10  -4  12    6.30    2.88 
 -10  -4  13    4.63    3.46 
 -10  -4  13    6.03    3.55 
 -10  -4  14   27.11    6.25 
 -10  -4  14   24.69    6.29 
 -10  -4  15   -0.26    2.89 
 -10  -4  15    6.44    3.42 
 -10  -4  16   13.72    4.44 
 -10  -4  16   13.25    5.32 
 -10  -4  17   10.07    5.14 
 -10  -4  18   22.67    5.86 
 -10  -4  19    0.55    2.58 
 -10  -4  20   -1.11    2.64 
 -10  -4  21    5.53    3.71 
 -10  -4  22   19.27    6.18 
 -10  -4  23    5.93    4.46 
 -10  -3 -28    3.36    3.08 
 -10  -3 -28    7.02    4.67 
 -10  -3 -27    2.25    2.92 
 -10  -3 -27   -3.34    4.10 
 -10  -3 -26   16.16    7.25 
 -10  -3 -26   16.01    6.21 
 -10  -3 -25    4.24    4.11 
 -10  -3 -25    6.93    4.87 
 -10  -3 -24   12.92    6.26 
 -10  -3 -24    8.65    4.88 
 -10  -3 -23   16.03    6.56 
 -10  -3 -23    9.99    5.03 
 -10  -3 -22   34.07    7.86 
 -10  -3 -22   16.20    5.84 
 -10  -3 -22   26.66    6.33 
 -10  -3 -21   10.85    5.04 
 -10  -3 -21    4.92    4.74 
 -10  -3 -21    5.29    3.71 
 -10  -3 -20    8.09    4.28 
 -10  -3 -20    6.06    3.55 
 -10  -3 -19   18.04    6.38 
 -10  -3 -19   19.71    5.05 
 -10  -3 -19   18.12    5.34 
 -10  -3 -18    9.96    4.37 
 -10  -3 -18    5.17    3.32 
 -10  -3 -17    1.93    3.35 
 -10  -3 -17    5.90    3.64 
 -10  -3 -16    1.93    3.21 
 -10  -3 -16    5.50    3.56 
 -10  -3 -15   -1.57    2.78 
 -10  -3 -15    1.12    3.21 
 -10  -3 -14   25.94    5.85 
 -10  -3 -14   26.45    5.36 
 -10  -3 -13   -0.27    2.42 
 -10  -3 -13    4.65    3.44 
 -10  -3 -12   10.65    3.79 
 -10  -3 -12    6.95    3.25 
 -10  -3 -11    3.41    3.05 
 -10  -3 -11    2.96    2.64 
 -10  -3 -10   24.42    5.46 
 -10  -3 -10   12.92    4.17 
 -10  -3  -9   30.59    5.39 
 -10  -3  -9   34.97    6.09 
 -10  -3  -8    6.50    3.55 
 -10  -3  -8    3.82    3.32 
 -10  -3  -8    5.87    3.90 
 -10  -3  -7    2.76    2.19 
 -10  -3  -7   -1.50    2.05 
 -10  -3  -7    0.76    2.28 
 -10  -3  -6   16.17    4.79 
 -10  -3  -6   25.73    5.12 
 -10  -3  -5   12.43    4.19 
 -10  -3  -5   11.76    4.04 
 -10  -3  -4   -1.60    2.69 
 -10  -3  -4    1.73    2.74 
 -10  -3  -3   15.30    4.04 
 -10  -3  -3   13.84    3.85 
 -10  -3  -2    7.23    2.90 
 -10  -3  -2   17.47    4.55 
 -10  -3  -1   -2.31    2.35 
 -10  -3  -1    0.10    2.68 
 -10  -3   0    2.47    2.21 
 -10  -3   0    1.09    2.52 
 -10  -3   1   49.28    6.72 
 -10  -3   1   61.18    7.64 
 -10  -3   2   15.10    4.07 
 -10  -3   2   19.04    4.33 
 -10  -3   3   23.76    5.14 
 -10  -3   3   24.68    5.23 
 -10  -3   4   53.23    7.59 
 -10  -3   4   76.01    8.99 
 -10  -3   5   26.57    5.18 
 -10  -3   5   21.90    5.01 
 -10  -3   6    1.23    2.11 
 -10  -3   6   -0.99    2.24 
 -10  -3   7   20.70    4.91 
 -10  -3   7   18.99    4.99 
 -10  -3   8   -1.35    2.61 
 -10  -3   8    0.61    2.54 
 -10  -3   9   34.47    6.27 
 -10  -3   9   34.28    6.44 
 -10  -3  10   -1.81    3.64 
 -10  -3  10    3.92    3.40 
 -10  -3  11    0.59    2.04 
 -10  -3  11    3.82    3.59 
 -10  -3  12   54.27    8.38 
 -10  -3  12   52.25    8.14 
 -10  -3  13   16.81    5.29 
 -10  -3  13   20.18    5.65 
 -10  -3  14    5.77    3.76 
 -10  -3  14   12.49    4.70 
 -10  -3  15   14.94    4.87 
 -10  -3  15   20.86    5.62 
 -10  -3  16   25.27    6.91 
 -10  -3  16   20.82    6.13 
 -10  -3  17   11.52    4.62 
 -10  -3  17   10.82    4.40 
 -10  -3  18   -1.55    3.03 
 -10  -3  18   -2.97    2.95 
 -10  -3  19   -3.56    2.78 
 -10  -3  20   -1.12    3.27 
 -10  -3  21    6.50    4.22 
 -10  -3  22    0.69    2.78 
 -10  -3  23    2.00    3.57 
 -10  -3  24   11.04    4.70 
 -10  -2 -28    1.13    3.86 
 -10  -2 -28    7.53    5.17 
 -10  -2 -27   15.38    6.07 
 -10  -2 -27    4.69    4.23 
 -10  -2 -26   14.81    5.97 
 -10  -2 -26   33.00    8.42 
 -10  -2 -25    9.49    5.80 
 -10  -2 -25    0.54    3.49 
 -10  -2 -25    2.16    3.49 
 -10  -2 -24    5.81    3.45 
 -10  -2 -24    6.80    5.09 
 -10  -2 -24   13.26    4.71 
 -10  -2 -23    7.96    4.40 
 -10  -2 -23    6.69    5.46 
 -10  -2 -23    7.23    4.50 
 -10  -2 -22    4.13    3.92 
 -10  -2 -22   14.88    6.25 
 -10  -2 -22    6.82    4.75 
 -10  -2 -21   11.14    4.72 
 -10  -2 -21   12.87    4.62 
 -10  -2 -21   12.11    5.75 
 -10  -2 -20    6.75    3.93 
 -10  -2 -20   17.51    5.82 
 -10  -2 -19    6.64    3.68 
 -10  -2 -19    2.64    3.47 
 -10  -2 -18    5.47    3.92 
 -10  -2 -18    4.27    3.37 
 -10  -2 -17   30.42    6.55 
 -10  -2 -17   18.80    4.17 
 -10  -2 -16   10.08    4.33 
 -10  -2 -16   10.01    3.31 
 -10  -2 -16   10.33    4.11 
 -10  -2 -15   13.69    4.29 
 -10  -2 -15   17.00    4.71 
 -10  -2 -15   13.60    3.62 
 -10  -2 -14    9.98    4.28 
 -10  -2 -14    8.09    3.24 
 -10  -2 -13    3.43    2.86 
 -10  -2 -13    1.03    2.60 
 -10  -2 -12   15.07    4.76 
 -10  -2 -12   11.38    4.09 
 -10  -2 -11   17.92    4.74 
 -10  -2 -11   12.87    3.69 
 -10  -2 -10    3.40    3.47 
 -10  -2 -10    0.46    2.88 
 -10  -2  -9   88.42    8.99 
 -10  -2  -9   92.26    9.38 
 -10  -2  -8    4.73    2.99 
 -10  -2  -8    0.77    2.37 
 -10  -2  -7    2.43    2.90 
 -10  -2  -7    1.03    2.84 
 -10  -2  -7    1.55    2.00 
 -10  -2  -6  152.21   11.50 
 -10  -2  -6  147.72   12.05 
 -10  -2  -6  149.46   11.52 
 -10  -2  -5    6.01    2.99 
 -10  -2  -5    7.94    3.39 
 -10  -2  -4    0.99    2.84 
 -10  -2  -4    3.71    2.53 
 -10  -2  -3  101.43    9.61 
 -10  -2  -3   99.07    9.53 
 -10  -2  -2   29.19    5.16 
 -10  -2  -2   29.31    5.30 
 -10  -2  -1   -0.20    2.91 
 -10  -2  -1    3.78    2.90 
 -10  -2   0  166.18   12.40 
 -10  -2   0  161.66   12.04 
 -10  -2   1   11.71    4.15 
 -10  -2   1   14.90    3.61 
 -10  -2   2   64.58    7.97 
 -10  -2   2   71.37    8.14 
 -10  -2   3    5.39    3.05 
 -10  -2   3    9.57    4.24 
 -10  -2   4   16.00    4.42 
 -10  -2   4   18.64    4.84 
 -10  -2   5   20.80    4.81 
 -10  -2   5   31.28    5.50 
 -10  -2   6   39.40    6.76 
 -10  -2   6   30.07    5.61 
 -10  -2   7    4.54    3.31 
 -10  -2   7   -4.45    2.97 
 -10  -2   8   12.94    3.99 
 -10  -2   8   15.46    4.48 
 -10  -2   9    2.95    2.52 
 -10  -2   9    6.19    3.33 
 -10  -2  10    1.44    3.43 
 -10  -2  10   -1.44    2.27 
 -10  -2  11   25.29    6.27 
 -10  -2  11   27.12    5.68 
 -10  -2  12   17.43    5.05 
 -10  -2  12    9.05    4.36 
 -10  -2  13    7.12    3.50 
 -10  -2  13    5.83    3.95 
 -10  -2  14   48.14    7.68 
 -10  -2  14   57.25    8.37 
 -10  -2  15   -0.62    2.43 
 -10  -2  15    2.08    2.97 
 -10  -2  16    6.53    3.37 
 -10  -2  16    9.83    4.42 
 -10  -2  17   31.81    6.96 
 -10  -2  17   32.92    6.67 
 -10  -2  18    5.45    3.75 
 -10  -2  18   13.63    4.33 
 -10  -2  19   20.42    5.60 
 -10  -2  19   11.15    4.47 
 -10  -2  20    1.70    2.41 
 -10  -2  20   10.15    5.19 
 -10  -2  21    3.48    3.19 
 -10  -2  22    3.96    3.92 
 -10  -2  23    6.38    4.39 
 -10  -2  24   -4.43    3.95 
 -10  -1 -28    0.11    4.00 
 -10  -1 -28    1.50    3.08 
 -10  -1 -28    1.74    4.11 
 -10  -1 -27   23.82    7.40 
 -10  -1 -27   23.32    6.47 
 -10  -1 -27   22.80    5.85 
 -10  -1 -26    7.99    5.39 
 -10  -1 -26    4.88    4.68 
 -10  -1 -26    1.38    4.20 
 -10  -1 -25   -1.01    3.43 
 -10  -1 -25    3.25    5.26 
 -10  -1 -25    7.27    4.67 
 -10  -1 -24   48.64    8.74 
 -10  -1 -24   45.96    8.49 
 -10  -1 -24   53.37    9.92 
 -10  -1 -23    7.41    5.31 
 -10  -1 -23   19.79    5.93 
 -10  -1 -23   25.85    6.48 
 -10  -1 -22    9.64    5.22 
 -10  -1 -22    0.44    3.28 
 -10  -1 -22    9.87    4.69 
 -10  -1 -21   66.75    9.60 
 -10  -1 -21   64.75    9.54 
 -10  -1 -20    1.58    2.50 
 -10  -1 -20    2.03    3.09 
 -10  -1 -19   23.54    5.91 
 -10  -1 -19   22.96    6.19 
 -10  -1 -18   11.21    4.33 
 -10  -1 -18    0.12    3.05 
 -10  -1 -17   17.44    4.84 
 -10  -1 -17    8.34    4.24 
 -10  -1 -16   58.65    8.22 
 -10  -1 -16   46.04    7.52 
 -10  -1 -16   40.19    6.14 
 -10  -1 -15    2.60    2.69 
 -10  -1 -15    3.44    3.18 
 -10  -1 -15    1.48    1.99 
 -10  -1 -14   -0.25    2.19 
 -10  -1 -14    2.77    2.16 
 -10  -1 -14    3.09    3.19 
 -10  -1 -13    5.28    2.97 
 -10  -1 -13   -0.99    2.08 
 -10  -1 -13    4.81    3.50 
 -10  -1 -12    7.61    3.52 
 -10  -1 -12    5.92    3.42 
 -10  -1 -11   -2.48    3.20 
 -10  -1 -11    4.64    3.41 
 -10  -1 -10   12.26    4.33 
 -10  -1 -10    5.48    2.64 
 -10  -1  -9    2.16    2.49 
 -10  -1  -9    4.77    3.42 
 -10  -1  -8    1.47    2.65 
 -10  -1  -8   -2.72    2.84 
 -10  -1  -7    3.94    3.07 
 -10  -1  -7    2.71    2.62 
 -10  -1  -7   -2.60    2.11 
 -10  -1  -6   47.50    6.59 
 -10  -1  -6   53.36    7.19 
 -10  -1  -6   60.34    7.81 
 -10  -1  -5   48.05    6.93 
 -10  -1  -5   36.25    6.02 
 -10  -1  -5   33.75    5.42 
 -10  -1  -4   36.30    6.32 
 -10  -1  -4   31.27    5.33 
 -10  -1  -3   30.97    5.44 
 -10  -1  -3   24.81    5.69 
 -10  -1  -2   -1.36    2.51 
 -10  -1  -2    5.91    3.18 
 -10  -1  -1   46.51    6.68 
 -10  -1  -1   51.84    6.90 
 -10  -1   0    3.39    2.97 
 -10  -1   0    4.99    2.74 
 -10  -1   1   11.92    3.59 
 -10  -1   1    5.88    3.53 
 -10  -1   2   39.15    6.09 
 -10  -1   2   17.58    4.53 
 -10  -1   3    1.71    2.53 
 -10  -1   3    4.43    2.91 
 -10  -1   4   69.10    7.92 
 -10  -1   4   75.61    8.83 
 -10  -1   5   12.19    4.40 
 -10  -1   5   10.29    3.97 
 -10  -1   6   15.54    5.03 
 -10  -1   6   12.07    3.67 
 -10  -1   7    8.40    3.30 
 -10  -1   7   14.36    4.65 
 -10  -1   8   -0.19    2.93 
 -10  -1   8    4.72    3.01 
 -10  -1   9    1.02    2.00 
 -10  -1   9   -1.12    2.35 
 -10  -1  10    0.57    2.35 
 -10  -1  10   -1.05    2.50 
 -10  -1  11    1.03    2.82 
 -10  -1  11    4.67    2.51 
 -10  -1  12   19.15    4.87 
 -10  -1  12   16.22    4.55 
 -10  -1  13   -1.40    3.15 
 -10  -1  13    0.74    1.98 
 -10  -1  14    2.72    3.04 
 -10  -1  14   -2.46    2.81 
 -10  -1  15    1.64    3.30 
 -10  -1  15   -0.02    2.32 
 -10  -1  16   -4.46    4.00 
 -10  -1  16    5.51    3.54 
 -10  -1  17   24.64    6.70 
 -10  -1  17   22.66    5.75 
 -10  -1  18   19.45    5.43 
 -10  -1  18   16.22    6.14 
 -10  -1  19    8.05    3.85 
 -10  -1  19    6.70    3.97 
 -10  -1  20   17.92    5.60 
 -10  -1  20    9.50    3.63 
 -10  -1  21   11.66    4.15 
 -10  -1  21   12.92    4.64 
 -10  -1  22    6.01    3.51 
 -10  -1  22   10.04    4.67 
 -10  -1  23   10.12    5.04 
 -10  -1  23   -0.41    3.42 
 -10  -1  24   -2.06    2.78 
 -10  -1  24    1.79    3.65 
 -10   0 -28   10.33    5.21 
 -10   0 -28   19.86    7.20 
 -10   0 -28   17.32    6.35 
 -10   0 -27   12.56    5.61 
 -10   0 -27    3.42    3.58 
 -10   0 -27   12.53    5.26 
 -10   0 -26   11.42    5.70 
 -10   0 -26   16.60    5.95 
 -10   0 -26   11.32    5.25 
 -10   0 -25   -3.33    3.15 
 -10   0 -25   -0.83    3.48 
 -10   0 -24    2.43    3.55 
 -10   0 -24   -0.72    3.87 
 -10   0 -24    9.66    5.17 
 -10   0 -23    4.06    3.04 
 -10   0 -23    6.05    5.93 
 -10   0 -23   -3.20    3.64 
 -10   0 -22    0.89    3.91 
 -10   0 -22   -2.41    3.81 
 -10   0 -21   10.83    5.06 
 -10   0 -21   -1.05    3.19 
 -10   0 -20    5.33    4.49 
 -10   0 -20    1.26    2.67 
 -10   0 -19   13.96    5.78 
 -10   0 -19    4.98    3.01 
 -10   0 -18   49.25    8.37 
 -10   0 -18   50.33    7.97 
 -10   0 -17    2.08    2.27 
 -10   0 -17    2.81    3.05 
 -10   0 -16   26.08    6.17 
 -10   0 -16   24.52    4.89 
 -10   0 -16   22.43    5.14 
 -10   0 -15   12.16    3.52 
 -10   0 -15    6.32    3.74 
 -10   0 -15   10.68    4.35 
 -10   0 -14    1.44    1.87 
 -10   0 -14    1.31    2.42 
 -10   0 -13   49.60    7.20 
 -10   0 -13   49.00    6.71 
 -10   0 -13   52.64    7.76 
 -10   0 -12    0.10    2.67 
 -10   0 -12    5.15    3.14 
 -10   0 -12   -1.96    2.75 
 -10   0 -11   -0.43    2.51 
 -10   0 -11    5.09    2.80 
 -10   0 -11    3.06    2.94 
 -10   0 -10    0.04    2.14 
 -10   0 -10    0.35    3.25 
 -10   0  -9   -2.48    3.55 
 -10   0  -9    1.83    2.86 
 -10   0  -8   22.39    4.49 
 -10   0  -8   19.55    4.78 
 -10   0  -7    1.59    3.33 
 -10   0  -7    0.98    2.65 
 -10   0  -6    6.32    4.01 
 -10   0  -6    2.56    2.89 
 -10   0  -6   -2.77    2.04 
 -10   0  -5  107.71    9.64 
 -10   0  -5  107.42   10.23 
 -10   0  -5  117.93    9.71 
 -10   0  -4   60.39    6.92 
 -10   0  -4   60.37    7.93 
 -10   0  -4   70.25    7.78 
 -10   0  -3   73.23    8.53 
 -10   0  -3   55.59    6.74 
 -10   0  -2   42.82    6.80 
 -10   0  -2   37.09    5.77 
 -10   0  -1   93.46    8.75 
 -10   0  -1  117.04   10.64 
 -10   0   0   34.55    6.01 
 -10   0   0   44.03    6.18 
 -10   0   1   27.10    5.23 
 -10   0   1   35.30    5.96 
 -10   0   2   35.03    5.53 
 -10   0   2   34.60    6.10 
 -10   0   3   16.07    4.22 
 -10   0   3   10.04    3.77 
 -10   0   4   12.68    3.64 
 -10   0   4   13.87    4.22 
 -10   0   5   18.74    4.28 
 -10   0   5   15.05    4.94 
 -10   0   6    6.23    3.96 
 -10   0   6    5.46    2.54 
 -10   0   7   56.30    7.22 
 -10   0   7   45.57    7.36 
 -10   0   8    7.96    2.94 
 -10   0   8    7.27    3.48 
 -10   0   9    0.37    2.40 
 -10   0   9    2.92    2.81 
 -10   0  10   35.36    6.87 
 -10   0  10   32.17    5.58 
 -10   0  11    7.13    3.73 
 -10   0  11    8.59    4.06 
 -10   0  12    9.96    3.30 
 -10   0  12    8.89    3.98 
 -10   0  13    1.27    2.74 
 -10   0  13   -0.73    2.20 
 -10   0  14    5.17    3.70 
 -10   0  14    2.70    3.68 
 -10   0  15   49.02    7.44 
 -10   0  15   53.91    8.45 
 -10   0  16    9.14    4.34 
 -10   0  16    5.74    3.03 
 -10   0  17    5.68    4.21 
 -10   0  17   12.46    4.67 
 -10   0  18   -0.62    2.50 
 -10   0  18   -1.99    3.24 
 -10   0  19   18.04    5.23 
 -10   0  19   20.62    6.06 
 -10   0  20   19.81    5.80 
 -10   0  20   30.67    6.84 
 -10   0  21   -0.75    2.57 
 -10   0  21    0.35    3.49 
 -10   0  22    6.27    4.39 
 -10   0  22    9.50    4.70 
 -10   0  23   36.97    8.50 
 -10   0  23   28.19    6.50 
 -10   0  24    1.23    2.94 
 -10   0  24   -0.85    4.57 
 -10   1 -28    8.69    5.88 
 -10   1 -28    8.94    3.84 
 -10   1 -27    8.89    5.73 
 -10   1 -27    4.49    4.63 
 -10   1 -27    3.21    4.58 
 -10   1 -26    0.02    2.60 
 -10   1 -26    6.91    5.52 
 -10   1 -26   -0.23    4.14 
 -10   1 -25   -2.47    3.88 
 -10   1 -25    5.51    4.08 
 -10   1 -25    0.03    3.84 
 -10   1 -24    6.85    4.62 
 -10   1 -24   18.24    6.05 
 -10   1 -24   16.34    6.94 
 -10   1 -23    3.02    3.17 
 -10   1 -23    0.12    3.62 
 -10   1 -22   13.53    5.37 
 -10   1 -22    9.72    4.01 
 -10   1 -21   -4.87    4.21 
 -10   1 -21    7.50    4.09 
 -10   1 -20   -5.28    3.84 
 -10   1 -20   10.36    5.17 
 -10   1 -19   19.76    6.16 
 -10   1 -19    3.46    3.06 
 -10   1 -18    7.14    4.85 
 -10   1 -18    0.83    2.74 
 -10   1 -18    2.25    2.49 
 -10   1 -17   59.21    8.73 
 -10   1 -17   54.56    7.35 
 -10   1 -17   50.57    7.57 
 -10   1 -16   24.24    5.82 
 -10   1 -16   27.30    5.49 
 -10   1 -16   25.24    5.29 
 -10   1 -15   56.49    7.74 
 -10   1 -15   56.65    7.40 
 -10   1 -14   98.26   10.62 
 -10   1 -14  102.67   10.09 
 -10   1 -14   94.68    9.33 
 -10   1 -13   10.42    3.86 
 -10   1 -13    6.88    2.92 
 -10   1 -13    5.28    2.41 
 -10   1 -12   38.22    6.32 
 -10   1 -12   38.78    6.64 
 -10   1 -12   38.30    5.50 
 -10   1 -12   30.82    5.70 
 -10   1 -11  103.97    9.46 
 -10   1 -11  113.88   10.33 
 -10   1 -11  102.53    8.87 
 -10   1 -11  114.08   10.88 
 -10   1 -10   22.80    5.92 
 -10   1 -10   13.44    4.20 
 -10   1 -10   19.54    4.64 
 -10   1  -9   25.17    5.65 
 -10   1  -9   28.35    5.12 
 -10   1  -9   32.19    5.76 
 -10   1  -8   36.16    5.41 
 -10   1  -8   23.84    5.34 
 -10   1  -7   27.39    5.80 
 -10   1  -7   32.48    5.12 
 -10   1  -6   14.24    3.90 
 -10   1  -6   17.75    5.25 
 -10   1  -5   12.26    4.33 
 -10   1  -5   11.88    3.21 
 -10   1  -5   14.12    3.46 
 -10   1  -4   53.02    7.55 
 -10   1  -4   51.61    6.21 
 -10   1  -4   58.40    6.84 
 -10   1  -3    2.50    2.85 
 -10   1  -3    6.64    2.98 
 -10   1  -3    3.65    2.30 
 -10   1  -2    3.71    2.57 
 -10   1  -2    1.55    2.19 
 -10   1  -1   36.78    5.34 
 -10   1  -1   23.37    4.85 
 -10   1   0   18.05    4.84 
 -10   1   0   23.07    4.80 
 -10   1   1   80.92    9.01 
 -10   1   1   77.53    8.05 
 -10   1   2    1.00    1.71 
 -10   1   2   -0.51    2.79 
 -10   1   3    2.57    2.92 
 -10   1   3    4.67    2.42 
 -10   1   4   17.61    4.77 
 -10   1   4   23.41    4.59 
 -10   1   5    2.20    1.84 
 -10   1   5    3.98    3.25 
 -10   1   6   12.92    4.18 
 -10   1   6   26.16    4.87 
 -10   1   7   -2.33    2.42 
 -10   1   7    0.40    2.00 
 -10   1   8    6.77    3.16 
 -10   1   8    6.98    2.57 
 -10   1   9    7.16    3.43 
 -10   1   9    7.98    3.09 
 -10   1  10    9.93    3.17 
 -10   1  10   12.60    4.55 
 -10   1  11    7.27    3.40 
 -10   1  11    4.01    2.35 
 -10   1  12   17.00    5.33 
 -10   1  12   17.50    4.42 
 -10   1  13   36.95    6.79 
 -10   1  13   35.25    6.42 
 -10   1  14   10.61    4.18 
 -10   1  14   15.61    4.42 
 -10   1  15   -0.12    2.02 
 -10   1  15    8.02    4.21 
 -10   1  16   37.55    7.99 
 -10   1  16   32.00    6.20 
 -10   1  17   49.52    7.80 
 -10   1  17   36.73    7.97 
 -10   1  18   11.06    4.50 
 -10   1  18   11.61    4.35 
 -10   1  19   20.37    6.10 
 -10   1  19   16.84    4.92 
 -10   1  20    4.25    3.27 
 -10   1  20    5.49    3.94 
 -10   1  21    2.25    3.31 
 -10   1  21    2.47    2.94 
 -10   1  22   -2.04    2.41 
 -10   1  22   -0.15    2.69 
 -10   1  23    9.96    4.19 
 -10   1  23   13.57    5.83 
 -10   1  24    3.14    4.82 
 -10   1  24    1.04    2.61 
 -10   2 -28   -2.50    4.02 
 -10   2 -28    2.31    3.04 
 -10   2 -27   22.46    7.38 
 -10   2 -27   21.70    6.61 
 -10   2 -27   12.31    6.27 
 -10   2 -26    8.70    4.86 
 -10   2 -26   12.70    5.49 
 -10   2 -26    6.88    3.81 
 -10   2 -25    2.18    2.79 
 -10   2 -25    7.80    4.86 
 -10   2 -24   26.35    6.63 
 -10   2 -24   39.83    8.13 
 -10   2 -23    5.89    3.43 
 -10   2 -23    3.02    3.17 
 -10   2 -22    7.51    4.10 
 -10   2 -22    7.79    5.15 
 -10   2 -21  124.21   13.53 
 -10   2 -21  122.13   12.38 
 -10   2 -20   26.99    7.25 
 -10   2 -20   28.16    6.42 
 -10   2 -19   15.95    5.09 
 -10   2 -19   13.54    4.90 
 -10   2 -18   65.87    8.59 
 -10   2 -18   84.58   10.92 
 -10   2 -18   73.48    8.49 
 -10   2 -17    8.20    4.18 
 -10   2 -17   -0.64    2.40 
 -10   2 -17    4.89    3.12 
 -10   2 -16    4.56    3.12 
 -10   2 -16    7.50    3.19 
 -10   2 -16   15.65    5.24 
 -10   2 -15    6.64    3.82 
 -10   2 -15    8.14    4.09 
 -10   2 -15   11.49    4.38 
 -10   2 -14   14.69    5.20 
 -10   2 -14    9.09    3.64 
 -10   2 -14    8.14    3.26 
 -10   2 -13    0.84    2.33 
 -10   2 -13    3.28    2.47 
 -10   2 -13    8.00    4.60 
 -10   2 -13    0.66    1.83 
 -10   2 -12   29.06    5.86 
 -10   2 -12   39.68    5.72 
 -10   2 -12   29.66    5.04 
 -10   2 -12   34.62    6.04 
 -10   2 -11    3.72    2.57 
 -10   2 -11    5.90    3.26 
 -10   2 -11    8.31    3.37 
 -10   2 -11    4.81    3.62 
 -10   2 -10   15.17    3.98 
 -10   2 -10   20.62    4.76 
 -10   2 -10   23.47    5.55 
 -10   2 -10   23.84    4.76 
 -10   2  -9    1.09    2.59 
 -10   2  -9   -3.29    3.30 
 -10   2  -9    0.67    1.84 
 -10   2  -9    5.62    3.11 
 -10   2  -8   28.28    5.43 
 -10   2  -8   27.53    5.18 
 -10   2  -8   32.48    5.27 
 -10   2  -7    3.80    2.73 
 -10   2  -7    1.12    2.28 
 -10   2  -7    0.79    3.27 
 -10   2  -6    6.81    4.02 
 -10   2  -6    0.24    2.02 
 -10   2  -5   26.54    5.71 
 -10   2  -5   34.78    4.82 
 -10   2  -4   10.43    4.40 
 -10   2  -4    8.72    3.11 
 -10   2  -4    9.21    3.26 
 -10   2  -3   10.04    2.78 
 -10   2  -3    8.47    3.14 
 -10   2  -3    5.31    2.48 
 -10   2  -2    0.20    2.23 
 -10   2  -2    1.55    2.08 
 -10   2  -2    2.49    3.31 
 -10   2  -1    0.40    2.50 
 -10   2  -1    3.75    2.05 
 -10   2   0    7.21    2.92 
 -10   2   0    4.78    2.67 
 -10   2   1   28.71    5.73 
 -10   2   1   34.59    5.28 
 -10   2   2   68.95    7.18 
 -10   2   2   60.38    7.94 
 -10   2   3    3.51    2.79 
 -10   2   3    2.12    2.41 
 -10   2   4   -3.29    3.64 
 -10   2   4    0.46    1.77 
 -10   2   5   35.09    6.59 
 -10   2   5   37.59    5.37 
 -10   2   6   -1.27    2.63 
 -10   2   6    8.08    3.18 
 -10   2   7   38.88    6.79 
 -10   2   7   42.52    5.81 
 -10   2   8    1.69    3.28 
 -10   2   8    4.16    2.27 
 -10   2   9   -2.28    2.83 
 -10   2   9    1.32    2.07 
 -10   2  10   88.32    8.46 
 -10   2  10  113.98   11.58 
 -10   2  11    5.25    3.39 
 -10   2  11   -3.01    2.15 
 -10   2  12    0.01    2.02 
 -10   2  12    9.47    4.49 
 -10   2  13   76.56    8.46 
 -10   2  13   62.39    8.94 
 -10   2  14   18.50    5.43 
 -10   2  14   13.62    4.29 
 -10   2  15    2.23    1.94 
 -10   2  15    1.03    3.07 
 -10   2  16   61.40    9.31 
 -10   2  16   52.16    7.41 
 -10   2  17    0.13    1.99 
 -10   2  17    6.41    4.02 
 -10   2  18    2.14    3.29 
 -10   2  18   -0.77    2.57 
 -10   2  19   12.44    5.35 
 -10   2  19    9.03    4.07 
 -10   2  20    6.51    4.69 
 -10   2  21    1.15    2.90 
 -10   2  22    2.37    3.88 
 -10   2  23    1.95    3.05 
 -10   2  24   12.94    5.38 
 -10   3 -28    7.51    4.68 
 -10   3 -28   11.30    5.24 
 -10   3 -28   21.44    7.41 
 -10   3 -27   -0.70    3.34 
 -10   3 -27    8.57    5.30 
 -10   3 -27    4.39    4.24 
 -10   3 -26    7.84    4.20 
 -10   3 -26    2.39    3.42 
 -10   3 -26   13.12    6.21 
 -10   3 -25    4.76    4.38 
 -10   3 -25   -2.46    4.48 
 -10   3 -24   -2.05    4.39 
 -10   3 -24    0.65    2.20 
 -10   3 -23   16.21    5.37 
 -10   3 -23   13.60    6.28 
 -10   3 -22    0.87    3.64 
 -10   3 -22    2.82    3.30 
 -10   3 -21   -1.70    2.34 
 -10   3 -21   -5.66    3.93 
 -10   3 -20   -3.15    3.70 
 -10   3 -20   -2.40    3.13 
 -10   3 -19   13.35    5.32 
 -10   3 -19    4.33    3.12 
 -10   3 -19   13.49    4.47 
 -10   3 -18   38.73    6.86 
 -10   3 -18   48.04    7.27 
 -10   3 -18   48.92    8.48 
 -10   3 -17    6.64    3.32 
 -10   3 -17    9.73    4.59 
 -10   3 -17    3.09    2.73 
 -10   3 -16   35.19    6.12 
 -10   3 -16   25.48    6.34 
 -10   3 -16   24.03    5.42 
 -10   3 -15    9.77    3.67 
 -10   3 -15   14.34    4.36 
 -10   3 -15   15.47    4.70 
 -10   3 -14    0.64    3.50 
 -10   3 -14    6.99    3.42 
 -10   3 -14    0.60    2.48 
 -10   3 -13    0.15    1.65 
 -10   3 -13    1.18    3.89 
 -10   3 -13    3.94    2.70 
 -10   3 -13    0.87    2.82 
 -10   3 -12   -3.72    2.60 
 -10   3 -12    0.72    1.78 
 -10   3 -12   -1.64    3.11 
 -10   3 -12   -0.92    1.92 
 -10   3 -11   -1.99    3.52 
 -10   3 -11   -0.11    2.09 
 -10   3 -11   -1.33    1.89 
 -10   3 -11    0.24    2.50 
 -10   3 -10   21.19    5.34 
 -10   3 -10   24.60    4.84 
 -10   3 -10   22.24    4.34 
 -10   3 -10   17.75    4.51 
 -10   3  -9   10.76    4.22 
 -10   3  -9   15.78    3.70 
 -10   3  -9   18.45    5.06 
 -10   3  -9   18.80    4.27 
 -10   3  -8   27.12    4.52 
 -10   3  -8   30.43    5.19 
 -10   3  -8   24.29    5.28 
 -10   3  -8   27.42    6.05 
 -10   3  -7    7.00    2.99 
 -10   3  -7   13.67    4.58 
 -10   3  -7    5.85    2.49 
 -10   3  -7    4.86    2.30 
 -10   3  -6    6.82    3.12 
 -10   3  -6    8.84    3.97 
 -10   3  -6   11.34    4.00 
 -10   3  -6   11.07    3.08 
 -10   3  -5  110.97   10.69 
 -10   3  -5   88.93    7.48 
 -10   3  -5   97.99   10.00 
 -10   3  -4   21.48    5.12 
 -10   3  -4   18.67    3.55 
 -10   3  -4   16.78    4.44 
 -10   3  -3   27.38    4.24 
 -10   3  -3   29.28    5.85 
 -10   3  -2  126.56    8.73 
 -10   3  -2  131.55    9.33 
 -10   3  -2  134.53   11.70 
 -10   3  -1   23.72    4.17 
 -10   3  -1   21.14    5.43 
 -10   3  -1   18.22    3.31 
 -10   3   0  104.88    8.26 
 -10   3   0  110.60   10.69 
 -10   3   1   66.89    8.48 
 -10   3   1   74.29    7.01 
 -10   3   2   48.19    5.79 
 -10   3   2   42.64    6.82 
 -10   3   3  153.89   10.10 
 -10   3   3  143.23   12.39 
 -10   3   4    4.43    3.36 
 -10   3   4    4.26    2.57 
 -10   3   5   -7.56    4.24 
 -10   3   5    3.79    2.34 
 -10   3   6  209.58   12.02 
 -10   3   6  203.69   14.80 
 -10   3   7   -2.70    2.85 
 -10   3   7    2.61    1.87 
 -10   3   8    1.82    2.41 
 -10   3   8    1.89    2.93 
 -10   3   9   67.20    7.00 
 -10   3   9   55.45    8.38 
 -10   3  10   33.66    6.72 
 -10   3  10   21.26    4.15 
 -10   3  11   18.77    5.39 
 -10   3  11   15.86    3.91 
 -10   3  12    5.47    2.62 
 -10   3  12    0.46    3.32 
 -10   3  13   28.63    6.28 
 -10   3  14    2.30    3.81 
 -10   3  15    5.67    4.33 
 -10   3  16   24.92    6.41 
 -10   3  17    3.99    3.64 
 -10   3  18   25.11    6.45 
 -10   3  19    0.34    3.83 
 -10   3  20    4.09    4.43 
 -10   3  21   21.95    5.98 
 -10   3  22    6.41    4.30 
 -10   3  23   36.00    8.19 
 -10   3  24    3.68    3.64 
 -10   4 -27    0.64    2.83 
 -10   4 -27    3.09    4.27 
 -10   4 -26    4.45    4.31 
 -10   4 -26    4.83    3.27 
 -10   4 -25    4.46    3.75 
 -10   4 -25    2.15    2.93 
 -10   4 -24    1.93    5.12 
 -10   4 -24   10.61    4.48 
 -10   4 -23   18.39    6.23 
 -10   4 -23   11.87    4.12 
 -10   4 -22    4.81    3.86 
 -10   4 -22   13.51    4.96 
 -10   4 -21   -0.28    3.06 
 -10   4 -21   -0.97    3.57 
 -10   4 -20   13.63    4.51 
 -10   4 -20   20.68    4.81 
 -10   4 -20   14.09    5.77 
 -10   4 -19   17.68    4.91 
 -10   4 -19   15.16    5.33 
 -10   4 -19   22.87    5.55 
 -10   4 -18   11.21    4.01 
 -10   4 -18   16.58    4.37 
 -10   4 -18   19.52    6.30 
 -10   4 -17    6.48    3.23 
 -10   4 -17    7.39    3.33 
 -10   4 -17   -0.80    2.96 
 -10   4 -16    7.66    5.20 
 -10   4 -16    1.59    2.97 
 -10   4 -16    1.13    2.56 
 -10   4 -15  113.25   10.10 
 -10   4 -15  117.61   12.50 
 -10   4 -15  107.51   10.72 
 -10   4 -14    7.87    3.51 
 -10   4 -14    7.49    4.92 
 -10   4 -14    5.87    3.01 
 -10   4 -14    7.89    3.28 
 -10   4 -13    6.70    3.25 
 -10   4 -13    7.11    3.04 
 -10   4 -13    3.41    2.96 
 -10   4 -13   -0.53    2.36 
 -10   4 -12   53.40    6.64 
 -10   4 -12   69.64    8.62 
 -10   4 -12   64.88    7.50 
 -10   4 -12   57.30    8.42 
 -10   4 -11   29.90    5.32 
 -10   4 -11   31.71    6.30 
 -10   4 -11   33.23    6.72 
 -10   4 -11   34.77    5.29 
 -10   4 -10   20.93    4.10 
 -10   4 -10   23.09    5.50 
 -10   4 -10   31.54    5.49 
 -10   4 -10   23.95    5.80 
 -10   4  -9   64.50    8.71 
 -10   4  -9   86.41    8.84 
 -10   4  -9   70.76    8.66 
 -10   4  -9   79.00    7.41 
 -10   4  -8    1.35    2.02 
 -10   4  -8    0.79    1.93 
 -10   4  -8    0.44    3.21 
 -10   4  -8    4.07    2.75 
 -10   4  -7   32.54    5.74 
 -10   4  -7   22.87    5.25 
 -10   4  -7   28.42    5.63 
 -10   4  -6   15.66    3.99 
 -10   4  -6    8.36    3.29 
 -10   4  -6    7.77    3.28 
 -10   4  -5    7.43    2.47 
 -10   4  -5    2.72    2.88 
 -10   4  -4   88.87    9.36 
 -10   4  -4   80.52    9.30 
 -10   4  -4   84.44    9.73 
 -10   4  -3   34.68    6.32 
 -10   4  -3   25.55    5.43 
 -10   4  -3   25.55    5.57 
 -10   4  -2   -4.16    3.50 
 -10   4  -2   -0.12    3.66 
 -10   4  -1   16.29    4.39 
 -10   4  -1   16.51    4.21 
 -10   4  -1   21.11    3.70 
 -10   4   0   32.94    6.41 
 -10   4   0   31.54    4.61 
 -10   4   1   -0.67    1.94 
 -10   4   1    0.36    2.76 
 -10   4   2   10.59    4.40 
 -10   4   2    8.45    2.69 
 -10   4   3   14.74    3.93 
 -10   4   3   14.93    3.28 
 -10   4   4    0.82    2.98 
 -10   4   5   17.31    4.79 
 -10   4   6   12.20    4.37 
 -10   4   7   10.42    3.64 
 -10   4   8   70.91    9.25 
 -10   4   9   10.83    4.90 
 -10   4  10    3.94    3.33 
 -10   4  11   37.54    7.14 
 -10   4  12    4.34    3.94 
 -10   4  13   12.88    4.09 
 -10   4  14    7.07    3.98 
 -10   4  15   24.07    6.12 
 -10   4  16    8.70    4.24 
 -10   4  17   33.54    7.07 
 -10   4  18    1.21    2.99 
 -10   4  19   16.08    5.46 
 -10   4  20    1.16    2.75 
 -10   4  21    8.65    4.40 
 -10   4  22   29.83    7.43 
 -10   4  23   -1.44    2.77 
 -10   4  24    6.94    4.43 
 -10   5 -27   -0.44    3.83 
 -10   5 -27   15.59    7.16 
 -10   5 -27    8.19    4.23 
 -10   5 -26   11.05    4.85 
 -10   5 -26    6.58    5.39 
 -10   5 -25    5.28    3.57 
 -10   5 -25   20.93    6.92 
 -10   5 -24    7.71    3.79 
 -10   5 -24   -4.34    5.44 
 -10   5 -23    5.53    3.90 
 -10   5 -23    8.35    4.95 
 -10   5 -22   10.50    6.04 
 -10   5 -22    8.44    4.48 
 -10   5 -21   11.05    6.01 
 -10   5 -21   -0.84    2.20 
 -10   5 -20    8.77    3.60 
 -10   5 -20   -0.09    2.20 
 -10   5 -20    1.70    3.09 
 -10   5 -19    2.07    3.34 
 -10   5 -19   -1.80    3.37 
 -10   5 -18    6.88    4.60 
 -10   5 -18    6.15    4.13 
 -10   5 -17   14.68    4.74 
 -10   5 -17   20.07    5.95 
 -10   5 -16   20.81    5.59 
 -10   5 -16   20.44    5.92 
 -10   5 -15    5.94    3.52 
 -10   5 -15    7.83    4.81 
 -10   5 -14    2.42    2.28 
 -10   5 -14   10.71    4.84 
 -10   5 -14    5.55    4.49 
 -10   5 -13   10.49    3.28 
 -10   5 -13    4.69    3.72 
 -10   5 -13   12.21    4.70 
 -10   5 -12   12.27    4.28 
 -10   5 -12   11.73    5.14 
 -10   5 -12   10.65    3.84 
 -10   5 -11   13.98    4.04 
 -10   5 -11   14.05    5.25 
 -10   5 -11    9.42    4.30 
 -10   5 -10   11.66    3.75 
 -10   5 -10   10.59    4.23 
 -10   5 -10   12.56    4.76 
 -10   5  -9    0.52    2.81 
 -10   5  -9    3.19    3.11 
 -10   5  -9    1.21    2.85 
 -10   5  -8   13.13    3.83 
 -10   5  -8    2.98    2.65 
 -10   5  -8   10.66    3.58 
 -10   5  -7    2.36    2.37 
 -10   5  -7    5.12    3.31 
 -10   5  -7   -1.22    3.44 
 -10   5  -6   -0.92    2.48 
 -10   5  -6   -1.95    2.66 
 -10   5  -6    2.53    2.20 
 -10   5  -5   44.94    6.82 
 -10   5  -5   31.47    6.06 
 -10   5  -5   36.41    6.60 
 -10   5  -4   -1.15    2.91 
 -10   5  -4    2.19    2.29 
 -10   5  -4    7.36    4.35 
 -10   5  -3    4.84    3.01 
 -10   5  -3   -1.67    3.07 
 -10   5  -3    9.79    4.39 
 -10   5  -2   16.42    4.86 
 -10   5  -2   14.09    4.37 
 -10   5  -2    9.85    3.86 
 -10   5  -1   19.24    4.78 
 -10   5  -1   17.91    4.91 
 -10   5  -1   25.36    5.62 
 -10   5   0    3.83    2.42 
 -10   5   0    5.54    3.64 
 -10   5   0    2.59    3.30 
 -10   5   1   16.73    5.19 
 -10   5   1   30.16    6.19 
 -10   5   2    5.21    2.96 
 -10   5   2   10.05    3.97 
 -10   5   3   -1.53    3.21 
 -10   5   3    2.24    2.15 
 -10   5   4   34.90    6.55 
 -10   5   4   30.34    5.45 
 -10   5   5   31.02    5.88 
 -10   5   6   12.06    3.71 
 -10   5   7   96.74   10.52 
 -10   5   8   50.19    7.74 
 -10   5   9   37.00    7.16 
 -10   5  10   45.29    7.74 
 -10   5  11  102.11   11.25 
 -10   5  12   74.99    9.96 
 -10   5  13   37.60    7.19 
 -10   5  14    4.15    3.80 
 -10   5  15   21.82    5.77 
 -10   5  16   40.16    7.55 
 -10   5  17   18.12    6.12 
 -10   5  18   -6.72    4.53 
 -10   5  19    0.68    2.69 
 -10   5  20   -3.07    3.10 
 -10   5  21   -0.40    3.01 
 -10   5  22    1.98    3.93 
 -10   5  23    8.49    4.32 
 -10   6 -26    0.98    4.59 
 -10   6 -25    6.41    4.71 
 -10   6 -24    8.26    4.93 
 -10   6 -23    1.74    3.99 
 -10   6 -22   11.65    4.57 
 -10   6 -21    7.39    5.79 
 -10   6 -21    9.92    4.72 
 -10   6 -20   -0.90    3.04 
 -10   6 -20   -0.32    4.57 
 -10   6 -19   15.58    5.85 
 -10   6 -19    6.86    4.06 
 -10   6 -18    1.11    3.93 
 -10   6 -18   -1.63    2.78 
 -10   6 -17   -0.89    2.78 
 -10   6 -17    3.04    5.14 
 -10   6 -16   31.89    6.73 
 -10   6 -16   37.78    8.22 
 -10   6 -15    5.28    4.70 
 -10   6 -15   10.86    4.87 
 -10   6 -14   10.18    5.55 
 -10   6 -14   10.13    3.57 
 -10   6 -14   16.30    5.39 
 -10   6 -13   33.69    7.09 
 -10   6 -13   25.30    5.17 
 -10   6 -13   27.01    6.15 
 -10   6 -12    3.91    2.70 
 -10   6 -12   -2.03    3.75 
 -10   6 -11    3.87    4.70 
 -10   6 -11    4.59    3.01 
 -10   6 -11    0.10    2.82 
 -10   6 -10   50.10    7.72 
 -10   6 -10   49.94    8.53 
 -10   6 -10   42.96    6.58 
 -10   6  -9    6.85    3.42 
 -10   6  -9   10.55    4.63 
 -10   6  -9    7.50    5.03 
 -10   6  -8   10.10    4.08 
 -10   6  -8    3.84    2.99 
 -10   6  -8    5.70    3.62 
 -10   6  -7    5.75    3.38 
 -10   6  -7    6.22    3.27 
 -10   6  -7    7.47    3.98 
 -10   6  -6    2.88    3.06 
 -10   6  -6   -0.33    2.52 
 -10   6  -6   -1.49    3.67 
 -10   6  -5   36.67    6.89 
 -10   6  -5   31.79    6.39 
 -10   6  -5   41.78    7.04 
 -10   6  -4    2.55    3.07 
 -10   6  -4   -3.78    3.90 
 -10   6  -4   -2.18    3.02 
 -10   6  -3   18.37    5.85 
 -10   6  -3   10.42    3.84 
 -10   6  -3   11.67    4.23 
 -10   6  -2   38.72    7.13 
 -10   6  -2   45.26    7.45 
 -10   6  -2   40.03    6.76 
 -10   6  -1   -0.18    2.69 
 -10   6  -1   -1.21    2.34 
 -10   6  -1    1.03    2.72 
 -10   6   0   60.05    8.36 
 -10   6   0   47.40    7.90 
 -10   6   0   45.89    7.67 
 -10   6   1   50.34    7.78 
 -10   6   1   41.84    7.12 
 -10   6   1   37.55    6.33 
 -10   6   2   86.52    9.98 
 -10   6   2   92.79   10.47 
 -10   6   2   87.84    9.94 
 -10   6   3    3.67    2.85 
 -10   6   3    4.81    3.28 
 -10   6   3    8.67    3.65 
 -10   6   4   68.54    9.04 
 -10   6   4   74.55    9.44 
 -10   6   4   71.91    9.05 
 -10   6   5   43.79    7.65 
 -10   6   5   41.08    7.22 
 -10   6   5   39.49    6.98 
 -10   6   6   12.87    4.39 
 -10   6   6    4.49    3.38 
 -10   6   6    4.82    2.23 
 -10   6   7   -3.77    3.79 
 -10   6   7    6.09    3.11 
 -10   6   8    8.23    3.61 
 -10   6   8    6.45    3.42 
 -10   6   9   -3.34    2.33 
 -10   6   9   -1.55    3.75 
 -10   6  10    4.22    3.24 
 -10   6  10    3.16    2.60 
 -10   6  11   -0.60    2.56 
 -10   6  11    0.42    2.60 
 -10   6  12    3.71    3.13 
 -10   6  12   -5.34    3.58 
 -10   6  13   10.35    4.38 
 -10   6  13    3.05    2.31 
 -10   6  14   22.15    6.09 
 -10   6  14   23.54    5.88 
 -10   6  15    2.22    3.33 
 -10   6  15   -3.36    3.51 
 -10   6  16    3.01    3.52 
 -10   6  16    0.21    2.46 
 -10   6  17    3.10    2.94 
 -10   6  17   -3.00    3.11 
 -10   6  18    7.90    3.76 
 -10   6  18    6.43    3.72 
 -10   6  19   11.32    5.47 
 -10   6  19    9.79    3.81 
 -10   6  20    1.87    3.95 
 -10   6  20    0.77    2.41 
 -10   6  21    7.46    4.04 
 -10   6  21    2.97    3.76 
 -10   6  22    5.38    3.98 
 -10   7 -25    7.00    7.23 
 -10   7 -24   24.59    7.73 
 -10   7 -23    4.64    4.96 
 -10   7 -22   -4.91    4.07 
 -10   7 -21    9.83    6.10 
 -10   7 -21   18.86    5.81 
 -10   7 -20    5.08    4.88 
 -10   7 -20   20.28    5.89 
 -10   7 -19   35.90    7.55 
 -10   7 -19   43.85    9.00 
 -10   7 -18    1.77    3.92 
 -10   7 -18   -1.31    3.95 
 -10   7 -17   14.24    6.02 
 -10   7 -17    1.51    3.11 
 -10   7 -16   14.34    5.02 
 -10   7 -16   11.76    5.51 
 -10   7 -15    3.24    3.31 
 -10   7 -15    1.71    4.16 
 -10   7 -15    0.87    3.52 
 -10   7 -14   11.10    4.62 
 -10   7 -14    8.45    4.27 
 -10   7 -14    6.76    2.91 
 -10   7 -13   -3.37    3.24 
 -10   7 -13   -0.15    2.89 
 -10   7 -12    1.25    2.37 
 -10   7 -12    2.15    3.46 
 -10   7 -12    1.77    3.30 
 -10   7 -11    1.23    3.10 
 -10   7 -11    4.15    3.86 
 -10   7 -11    0.39    2.50 
 -10   7 -10    0.79    3.56 
 -10   7 -10    3.46    3.51 
 -10   7 -10    0.16    2.39 
 -10   7  -9   10.17    4.29 
 -10   7  -9   21.86    5.60 
 -10   7  -9   24.23    5.60 
 -10   7  -8   12.57    4.96 
 -10   7  -8    9.30    3.88 
 -10   7  -8    5.37    4.44 
 -10   7  -7    1.44    3.56 
 -10   7  -7    3.05    2.70 
 -10   7  -7    0.52    2.47 
 -10   7  -6   61.51    8.51 
 -10   7  -6   73.58    9.54 
 -10   7  -6   62.06    8.86 
 -10   7  -5    0.43    2.61 
 -10   7  -5    6.91    4.30 
 -10   7  -5   -2.69    3.52 
 -10   7  -4    1.31    3.62 
 -10   7  -4   -3.99    2.76 
 -10   7  -4    2.19    3.14 
 -10   7  -3    0.11    3.63 
 -10   7  -3    9.09    3.84 
 -10   7  -3    4.02    3.33 
 -10   7  -2    1.89    2.15 
 -10   7  -2    1.26    2.51 
 -10   7  -2    5.55    3.66 
 -10   7  -1    0.17    2.63 
 -10   7  -1    2.47    4.04 
 -10   7  -1    4.82    3.19 
 -10   7   0   10.25    4.04 
 -10   7   0    7.72    3.96 
 -10   7   0    9.96    4.26 
 -10   7   1    3.38    3.19 
 -10   7   1    3.44    3.40 
 -10   7   1    1.85    2.68 
 -10   7   2    1.51    2.34 
 -10   7   2   10.11    4.38 
 -10   7   2    9.68    3.79 
 -10   7   3    1.42    2.82 
 -10   7   3    4.79    3.16 
 -10   7   3   -3.87    3.15 
 -10   7   4   92.46   10.84 
 -10   7   4  104.41   11.38 
 -10   7   4   95.69   10.42 
 -10   7   5    3.00    2.63 
 -10   7   5    8.62    4.53 
 -10   7   5    9.35    4.51 
 -10   7   6   18.63    5.27 
 -10   7   6   18.79    5.17 
 -10   7   6   17.17    4.69 
 -10   7   7   48.10    7.79 
 -10   7   7   33.65    6.85 
 -10   7   8   31.33    6.49 
 -10   7   8   24.12    5.85 
 -10   7   8   26.67    6.18 
 -10   7   9    2.99    3.52 
 -10   7   9    2.42    2.44 
 -10   7   9    1.41    3.24 
 -10   7  10    0.39    3.54 
 -10   7  10    1.76    3.32 
 -10   7  10    2.23    2.93 
 -10   7  11   21.61    6.41 
 -10   7  11   13.04    4.10 
 -10   7  11   12.98    4.23 
 -10   7  12    1.97    2.91 
 -10   7  12    2.69    3.44 
 -10   7  12   -1.75    3.06 
 -10   7  13   -2.51    2.93 
 -10   7  13   -1.85    3.44 
 -10   7  13    3.20    2.93 
 -10   7  14   16.24    5.19 
 -10   7  14   18.85    5.72 
 -10   7  14   27.13    6.62 
 -10   7  15    1.43    2.56 
 -10   7  15    3.18    3.40 
 -10   7  15    4.64    3.93 
 -10   7  16    1.92    2.81 
 -10   7  16   -2.40    3.63 
 -10   7  16    5.28    3.15 
 -10   7  17   49.81    8.71 
 -10   7  17   50.21    8.90 
 -10   7  17   55.44    8.88 
 -10   7  18   -1.02    2.31 
 -10   7  18    4.90    3.89 
 -10   7  18    5.48    3.85 
 -10   7  19   11.28    4.60 
 -10   7  19   10.24    4.89 
 -10   7  19   21.03    6.30 
 -10   7  20   11.19    4.87 
 -10   7  20   15.47    5.44 
 -10   7  20    6.28    4.14 
 -10   7  21   22.25    7.20 
 -10   7  21   15.24    5.01 
 -10   7  22   33.34    7.76 
 -10   7  22   35.31    7.95 
 -10   8 -24    3.52    4.30 
 -10   8 -23    0.33    5.23 
 -10   8 -22    1.82    4.70 
 -10   8 -22    6.99    5.04 
 -10   8 -21    6.21    4.49 
 -10   8 -21   -3.27    3.28 
 -10   8 -20   10.70    4.98 
 -10   8 -20    3.91    5.31 
 -10   8 -19   13.87    6.43 
 -10   8 -19    1.23    3.72 
 -10   8 -18   14.82    5.72 
 -10   8 -18   17.43    5.86 
 -10   8 -17   99.09   11.93 
 -10   8 -17   82.67   11.57 
 -10   8 -16   17.37    5.77 
 -10   8 -16   10.39    4.50 
 -10   8 -15    0.37    3.68 
 -10   8 -15    1.29    2.48 
 -10   8 -15    2.87    3.49 
 -10   8 -14   47.01    9.00 
 -10   8 -14   35.47    7.24 
 -10   8 -14   49.88    7.74 
 -10   8 -13   11.86    4.69 
 -10   8 -13   11.86    4.77 
 -10   8 -13   11.07    3.89 
 -10   8 -12    3.80    3.06 
 -10   8 -12    9.10    5.26 
 -10   8 -12    5.13    2.76 
 -10   8 -11    0.13    3.22 
 -10   8 -11   -5.04    3.35 
 -10   8 -10   -6.09    4.41 
 -10   8 -10    6.31    4.70 
 -10   8 -10   -1.22    2.61 
 -10   8  -9    0.38    2.87 
 -10   8  -9   -0.25    2.49 
 -10   8  -8    2.02    3.04 
 -10   8  -8    0.70    2.67 
 -10   8  -8    7.76    5.01 
 -10   8  -7    8.61    4.48 
 -10   8  -7    4.75    3.44 
 -10   8  -7    5.86    4.08 
 -10   8  -6    7.29    4.38 
 -10   8  -6    2.47    3.38 
 -10   8  -6    0.79    2.51 
 -10   8  -5   -0.83    2.83 
 -10   8  -5    0.02    2.77 
 -10   8  -5    2.78    2.96 
 -10   8  -4   50.30    8.27 
 -10   8  -4   42.07    7.58 
 -10   8  -4   44.19    7.52 
 -10   8  -3   13.48    4.31 
 -10   8  -3    4.80    3.08 
 -10   8  -3   10.44    4.66 
 -10   8  -2    9.22    3.65 
 -10   8  -2   11.13    4.85 
 -10   8  -2    8.87    4.03 
 -10   8  -1   54.77    8.41 
 -10   8  -1   44.24    7.91 
 -10   8  -1   43.25    7.67 
 -10   8   0    4.61    3.43 
 -10   8   0    1.07    2.62 
 -10   8   0    6.80    3.87 
 -10   8   1   68.04    9.40 
 -10   8   1   41.32    7.38 
 -10   8   1   50.58    8.15 
 -10   8   2   15.17    5.03 
 -10   8   2   15.52    5.23 
 -10   8   2   17.75    5.39 
 -10   8   3    4.70    3.76 
 -10   8   3    4.12    3.69 
 -10   8   3    4.61    3.57 
 -10   8   4   25.95    6.14 
 -10   8   4   24.66    5.94 
 -10   8   4   20.72    5.58 
 -10   8   5   15.07    4.88 
 -10   8   5    7.63    3.57 
 -10   8   5    7.65    4.11 
 -10   8   6    3.83    3.69 
 -10   8   6    3.15    3.33 
 -10   8   6    1.69    2.95 
 -10   8   7   65.50    9.84 
 -10   8   7   66.14    9.42 
 -10   8   7   73.65    9.38 
 -10   8   8    0.10    3.07 
 -10   8   8    5.90    3.24 
 -10   8   8    7.81    5.03 
 -10   8   9   -1.30    2.83 
 -10   8   9   -1.39    2.67 
 -10   8   9   -1.52    3.39 
 -10   8  10   33.69    6.68 
 -10   8  10   31.32    7.15 
 -10   8  10   38.78    7.43 
 -10   8  11    4.89    4.51 
 -10   8  11    8.64    4.60 
 -10   8  11   10.10    5.29 
 -10   8  12   49.10    8.34 
 -10   8  12   46.20    8.36 
 -10   8  12   25.64    6.52 
 -10   8  13    3.06    3.26 
 -10   8  13    5.75    4.01 
 -10   8  13   -2.82    2.87 
 -10   8  14    5.71    3.38 
 -10   8  14   -1.93    2.85 
 -10   8  14    5.93    3.95 
 -10   8  15   60.79    9.88 
 -10   8  15   52.47    8.61 
 -10   8  15   48.29    8.39 
 -10   8  16    7.23    4.08 
 -10   8  16   10.44    4.33 
 -10   8  16    7.44    3.79 
 -10   8  17    6.52    4.56 
 -10   8  17    3.47    3.19 
 -10   8  17    3.11    2.91 
 -10   8  18   12.08    4.34 
 -10   8  18   21.46    6.11 
 -10   8  18   24.21    6.34 
 -10   8  19    6.44    4.10 
 -10   8  19    7.51    4.02 
 -10   8  19   11.46    5.21 
 -10   8  20   -2.77    3.20 
 -10   8  20   -3.23    3.64 
 -10   8  21   -0.77    4.45 
 -10   8  21    2.08    3.22 
 -10   9 -23   17.37    7.11 
 -10   9 -22   -3.71    4.02 
 -10   9 -22   -4.07    4.17 
 -10   9 -21    4.53    3.99 
 -10   9 -21    6.16    5.10 
 -10   9 -20   -3.45    4.04 
 -10   9 -20    7.57    5.46 
 -10   9 -19    1.74    2.97 
 -10   9 -19   -2.76    4.19 
 -10   9 -18   15.55    6.32 
 -10   9 -18    6.69    3.63 
 -10   9 -17   -0.64    3.60 
 -10   9 -17    7.65    5.10 
 -10   9 -16    3.98    4.43 
 -10   9 -16    7.56    4.20 
 -10   9 -15   11.23    6.02 
 -10   9 -15    8.86    4.06 
 -10   9 -15   21.87    6.23 
 -10   9 -14   41.55    7.92 
 -10   9 -14   33.78    7.72 
 -10   9 -14   36.85    6.88 
 -10   9 -13    6.37    4.87 
 -10   9 -13    1.16    2.58 
 -10   9 -13   -0.98    3.21 
 -10   9 -12    4.23    3.93 
 -10   9 -12    4.89    3.60 
 -10   9 -12    3.72    3.52 
 -10   9 -11   46.23    8.49 
 -10   9 -11   30.32    7.20 
 -10   9 -11   41.75    7.28 
 -10   9 -10   -0.41    3.41 
 -10   9 -10    7.89    4.25 
 -10   9 -10    1.10    2.75 
 -10   9  -9   27.49    7.37 
 -10   9  -9   23.07    6.08 
 -10   9  -9   29.51    6.10 
 -10   9  -8   28.01    6.07 
 -10   9  -8   53.12    8.58 
 -10   9  -8   39.47    7.80 
 -10   9  -7   -1.04    2.84 
 -10   9  -7   -2.00    3.29 
 -10   9  -7    3.04    3.56 
 -10   9  -6   50.94    8.34 
 -10   9  -6   59.41    9.25 
 -10   9  -6   59.66    8.90 
 -10   9  -5   46.09    8.20 
 -10   9  -5   41.98    7.34 
 -10   9  -5   50.76    8.30 
 -10   9  -4    1.47    2.46 
 -10   9  -4    2.57    2.64 
 -10   9  -4    6.82    4.37 
 -10   9  -3   15.84    5.00 
 -10   9  -3   16.09    4.71 
 -10   9  -3   28.09    6.55 
 -10   9  -2    0.79    2.68 
 -10   9  -2    0.81    2.92 
 -10   9  -2   -0.80    3.32 
 -10   9  -1   19.94    5.64 
 -10   9  -1   25.27    6.11 
 -10   9  -1   16.49    5.26 
 -10   9   0   23.02    5.80 
 -10   9   0   23.61    6.08 
 -10   9   0   19.59    5.92 
 -10   9   1   14.93    4.93 
 -10   9   1   12.33    4.55 
 -10   9   1    7.28    4.30 
 -10   9   2    1.74    2.90 
 -10   9   2   -0.42    2.73 
 -10   9   2    0.40    3.10 
 -10   9   3   10.39    4.55 
 -10   9   3    7.60    3.08 
 -10   9   3    2.21    3.20 
 -10   9   4   29.00    6.66 
 -10   9   4   30.64    6.41 
 -10   9   4   30.68    6.27 
 -10   9   5    0.28    2.42 
 -10   9   5    2.65    2.46 
 -10   9   5   -1.13    2.32 
 -10   9   6    0.58    3.17 
 -10   9   6   -3.28    3.04 
 -10   9   6    5.83    3.88 
 -10   9   7    2.76    2.71 
 -10   9   7    1.29    2.72 
 -10   9   7    3.33    3.26 
 -10   9   8    1.88    3.00 
 -10   9   8    2.39    2.57 
 -10   9   9   19.97    6.38 
 -10   9   9   12.44    4.90 
 -10   9   9   20.21    5.53 
 -10   9  10    8.60    4.58 
 -10   9  10    1.98    3.24 
 -10   9  10    4.93    3.28 
 -10   9  11    2.64    2.82 
 -10   9  11    3.18    3.81 
 -10   9  11    6.79    3.85 
 -10   9  12   29.76    7.17 
 -10   9  12   16.39    5.24 
 -10   9  12   21.57    5.81 
 -10   9  13    0.85    2.98 
 -10   9  13    1.85    3.67 
 -10   9  13   -1.41    2.48 
 -10   9  14   24.91    7.19 
 -10   9  14   16.76    5.69 
 -10   9  14   17.21    4.87 
 -10   9  15    3.42    3.48 
 -10   9  15   -2.56    3.08 
 -10   9  15   -3.20    3.29 
 -10   9  16    5.03    4.09 
 -10   9  16    1.58    3.26 
 -10   9  16    2.73    3.45 
 -10   9  17   39.99    7.79 
 -10   9  17   45.44    9.17 
 -10   9  17   45.84    8.28 
 -10   9  18    1.87    3.33 
 -10   9  18   -1.94    3.59 
 -10   9  18   -2.93    3.62 
 -10   9  19    0.92    3.41 
 -10   9  19    2.16    2.66 
 -10   9  19   -0.09    3.06 
 -10   9  20    9.93    4.97 
 -10   9  20   12.29    5.49 
 -10  10 -21   22.74    7.61 
 -10  10 -21   34.10    8.11 
 -10  10 -20    2.92    3.30 
 -10  10 -20    3.85    4.05 
 -10  10 -19   -2.47    3.34 
 -10  10 -19    5.94    6.18 
 -10  10 -18   17.65    6.75 
 -10  10 -18    2.97    3.56 
 -10  10 -17    4.14    4.29 
 -10  10 -17    1.02    4.28 
 -10  10 -16    6.00    5.12 
 -10  10 -16    3.18    3.87 
 -10  10 -15    3.12    2.83 
 -10  10 -15    1.87    3.49 
 -10  10 -15    3.93    3.40 
 -10  10 -14    0.58    3.93 
 -10  10 -14    6.56    4.38 
 -10  10 -14    5.80    4.46 
 -10  10 -13    0.27    3.73 
 -10  10 -13    3.24    3.57 
 -10  10 -13    3.37    3.76 
 -10  10 -12    4.39    4.15 
 -10  10 -12    2.26    2.99 
 -10  10 -12    4.07    3.10 
 -10  10 -11   16.28    6.20 
 -10  10 -11   14.88    5.05 
 -10  10 -11   20.67    6.08 
 -10  10 -10   15.69    5.52 
 -10  10 -10   12.54    5.04 
 -10  10 -10    5.46    3.88 
 -10  10  -9   -0.59    2.63 
 -10  10  -9   -3.88    3.68 
 -10  10  -9    1.18    2.76 
 -10  10  -8   42.23    8.50 
 -10  10  -8   47.30    8.88 
 -10  10  -8   37.03    7.50 
 -10  10  -7   -4.16    3.35 
 -10  10  -7   -2.99    3.64 
 -10  10  -7   -1.31    3.14 
 -10  10  -6   32.89    7.14 
 -10  10  -6   24.08    6.37 
 -10  10  -6   24.54    5.73 
 -10  10  -5   17.81    5.37 
 -10  10  -5   13.88    5.16 
 -10  10  -5   12.87    4.35 
 -10  10  -4    5.54    4.39 
 -10  10  -4   11.22    5.33 
 -10  10  -4    1.31    3.24 
 -10  10  -3   18.14    5.39 
 -10  10  -3   33.11    7.27 
 -10  10  -3   34.22    7.25 
 -10  10  -2   12.28    4.77 
 -10  10  -2   10.11    4.03 
 -10  10  -2    6.67    4.47 
 -10  10  -1   -4.65    3.56 
 -10  10  -1    2.44    3.57 
 -10  10   0    9.68    3.91 
 -10  10   0    9.19    4.75 
 -10  10   0   13.45    5.09 
 -10  10   1    8.76    4.91 
 -10  10   1   -0.09    3.69 
 -10  10   1    3.25    4.11 
 -10  10   2    2.22    2.95 
 -10  10   2   -0.96    2.96 
 -10  10   3    1.39    3.20 
 -10  10   3    0.31    3.20 
 -10  10   3    1.25    2.68 
 -10  10   4    5.79    3.64 
 -10  10   4    1.29    3.02 
 -10  10   5    1.33    3.78 
 -10  10   5    2.55    2.64 
 -10  10   5    2.71    2.69 
 -10  10   6    7.77    4.16 
 -10  10   6    7.19    4.49 
 -10  10   6    4.44    2.55 
 -10  10   7    2.66    3.59 
 -10  10   7    5.29    3.82 
 -10  10   7    2.65    3.16 
 -10  10   8    6.48    3.82 
 -10  10   8    0.88    2.74 
 -10  10   8   -2.07    2.91 
 -10  10   9    3.67    3.94 
 -10  10   9   10.95    4.14 
 -10  10   9   15.54    5.64 
 -10  10  10   15.12    5.27 
 -10  10  10   18.06    6.47 
 -10  10  10    8.77    4.08 
 -10  10  11   -4.33    3.98 
 -10  10  11    3.72    3.64 
 -10  10  11    5.69    4.35 
 -10  10  12   16.91    5.67 
 -10  10  12   10.63    4.74 
 -10  10  12    8.08    4.06 
 -10  10  13   37.75    7.94 
 -10  10  13   42.32    7.96 
 -10  10  13   34.69    6.88 
 -10  10  14   -1.74    3.40 
 -10  10  14   -0.13    2.84 
 -10  10  15   -1.03    2.52 
 -10  10  15    6.14    3.45 
 -10  10  15    4.03    3.79 
 -10  10  16   -0.66    3.98 
 -10  10  16    8.65    4.49 
 -10  10  16    1.86    2.83 
 -10  10  17   15.38    5.03 
 -10  10  17   17.33    5.75 
 -10  10  17   13.33    5.05 
 -10  10  18    5.61    4.08 
 -10  10  18    3.83    3.23 
 -10  10  18    5.96    4.04 
 -10  11 -20    3.72    4.52 
 -10  11 -20    5.74    4.51 
 -10  11 -19    4.41    4.44 
 -10  11 -19    8.97    5.46 
 -10  11 -18   44.78    9.93 
 -10  11 -18   43.40    8.60 
 -10  11 -17   -0.23    4.29 
 -10  11 -17   11.34    5.82 
 -10  11 -16    6.12    4.41 
 -10  11 -16    5.95    4.85 
 -10  11 -16   -0.61    4.21 
 -10  11 -15   25.62    7.44 
 -10  11 -15   21.53    6.49 
 -10  11 -15   24.40    6.91 
 -10  11 -14   -0.11    2.86 
 -10  11 -14   -1.70    2.99 
 -10  11 -14   -0.18    3.76 
 -10  11 -13   10.66    5.28 
 -10  11 -13   17.74    6.21 
 -10  11 -13   11.54    4.93 
 -10  11 -12   19.07    6.44 
 -10  11 -12   23.92    7.04 
 -10  11 -12   24.80    6.18 
 -10  11 -11   -3.83    2.84 
 -10  11 -11   -0.46    2.43 
 -10  11 -11    1.77    3.69 
 -10  11 -10   27.02    6.43 
 -10  11 -10    9.94    4.62 
 -10  11 -10   30.12    7.44 
 -10  11  -9    6.51    4.94 
 -10  11  -9   -2.53    3.74 
 -10  11  -9   -1.13    3.44 
 -10  11  -8   23.58    6.24 
 -10  11  -8   16.80    5.68 
 -10  11  -8   19.76    6.58 
 -10  11  -7    6.47    4.23 
 -10  11  -7    4.04    3.39 
 -10  11  -7   -0.53    3.32 
 -10  11  -6   11.52    4.63 
 -10  11  -6   13.04    5.22 
 -10  11  -6   12.51    5.01 
 -10  11  -5    7.46    3.96 
 -10  11  -5    4.22    4.50 
 -10  11  -5   -1.49    3.45 
 -10  11  -4   66.25    9.65 
 -10  11  -4   54.54    9.28 
 -10  11  -4   61.01    9.45 
 -10  11  -3   -0.10    3.39 
 -10  11  -3    0.17    3.37 
 -10  11  -3   -0.83    3.38 
 -10  11  -2   -1.64    3.05 
 -10  11  -2    3.57    4.96 
 -10  11  -2    0.79    4.03 
 -10  11  -1   69.91   10.19 
 -10  11  -1   69.70   10.31 
 -10  11  -1   66.85    9.61 
 -10  11   0   -0.30    3.12 
 -10  11   0    1.87    3.34 
 -10  11   1   15.93    5.04 
 -10  11   1   25.00    7.05 
 -10  11   1   25.47    6.24 
 -10  11   2   35.25    6.73 
 -10  11   2   38.14    8.24 
 -10  11   2   39.12    7.79 
 -10  11   3    6.90    3.45 
 -10  11   3   10.25    4.79 
 -10  11   3    7.89    5.13 
 -10  11   4    7.28    4.25 
 -10  11   4    2.70    3.26 
 -10  11   4    4.75    3.39 
 -10  11   5   23.87    5.85 
 -10  11   5   32.93    7.30 
 -10  11   5   17.97    5.48 
 -10  11   6   11.76    5.20 
 -10  11   6   11.93    4.14 
 -10  11   6   19.89    5.74 
 -10  11   7    4.02    3.70 
 -10  11   7   -1.78    3.53 
 -10  11   7    4.62    3.69 
 -10  11   8    0.18    3.25 
 -10  11   8    0.73    2.81 
 -10  11   9   -0.87    2.81 
 -10  11   9    3.12    3.70 
 -10  11   9    5.87    3.93 
 -10  11  10   15.18    5.23 
 -10  11  10    7.46    4.07 
 -10  11  10   10.46    5.05 
 -10  11  11    4.22    3.64 
 -10  11  11    5.06    3.88 
 -10  11  11   -2.62    2.62 
 -10  11  12    5.97    4.75 
 -10  11  12    5.16    4.17 
 -10  11  12   -1.32    3.15 
 -10  11  13    7.92    4.54 
 -10  11  13    8.34    5.19 
 -10  11  13   13.30    4.61 
 -10  11  14    7.51    3.81 
 -10  11  14    0.49    3.48 
 -10  11  14    5.47    3.83 
 -10  11  15   10.03    4.26 
 -10  11  15    9.30    4.42 
 -10  11  15   12.12    4.80 
 -10  11  16    5.94    3.73 
 -10  11  16   11.50    5.23 
 -10  11  16    9.37    5.09 
 -10  11  17   -4.47    3.24 
 -10  11  17    0.23    2.89 
 -10  11  17    0.90    2.91 
 -10  12 -18    4.89    4.41 
 -10  12 -18   -2.86    4.43 
 -10  12 -17   -0.11    4.62 
 -10  12 -17    0.34    4.00 
 -10  12 -16   20.41    7.16 
 -10  12 -16   33.23    7.83 
 -10  12 -16    6.38    4.70 
 -10  12 -15    3.44    3.90 
 -10  12 -15    8.15    4.71 
 -10  12 -15   15.54    6.72 
 -10  12 -14   10.51    5.67 
 -10  12 -14    6.76    5.67 
 -10  12 -14    8.15    4.33 
 -10  12 -13    6.28    3.92 
 -10  12 -13    4.05    5.01 
 -10  12 -13    8.43    4.46 
 -10  12 -12   -2.80    3.94 
 -10  12 -12   -1.15    2.75 
 -10  12 -12    0.52    3.61 
 -10  12 -11   24.12    6.84 
 -10  12 -11   39.21    8.49 
 -10  12 -11   29.56    7.70 
 -10  12 -10    4.75    3.72 
 -10  12 -10    0.03    3.71 
 -10  12 -10    7.41    3.99 
 -10  12  -9    2.16    3.37 
 -10  12  -9    8.76    4.81 
 -10  12  -9    9.68    4.85 
 -10  12  -8   46.22    9.13 
 -10  12  -8   70.12   10.34 
 -10  12  -8   71.23   10.54 
 -10  12  -7    3.94    3.63 
 -10  12  -7    3.44    4.21 
 -10  12  -7    2.59    3.59 
 -10  12  -6   -1.64    3.25 
 -10  12  -6    5.72    4.09 
 -10  12  -6    7.28    4.43 
 -10  12  -5   17.57    5.04 
 -10  12  -5   26.07    6.47 
 -10  12  -5   27.39    7.29 
 -10  12  -4    1.00    3.23 
 -10  12  -4    1.10    2.75 
 -10  12  -4    3.38    4.19 
 -10  12  -3    3.47    3.81 
 -10  12  -3    2.97    3.11 
 -10  12  -3   -4.54    4.34 
 -10  12  -2    3.05    3.01 
 -10  12  -2    2.07    2.87 
 -10  12  -2   -5.13    4.22 
 -10  12  -1    9.32    4.84 
 -10  12  -1    9.24    4.74 
 -10  12  -1    8.47    4.40 
 -10  12   0   11.70    5.00 
 -10  12   0    4.75    3.07 
 -10  12   0   -2.52    3.34 
 -10  12   1    2.46    3.49 
 -10  12   1    1.11    2.78 
 -10  12   1   -1.43    2.51 
 -10  12   2    9.46    4.88 
 -10  12   2    6.72    2.89 
 -10  12   2    2.75    2.87 
 -10  12   3   -4.30    3.70 
 -10  12   3    9.21    4.50 
 -10  12   3    4.59    3.98 
 -10  12   4    2.63    3.66 
 -10  12   4   -3.35    3.45 
 -10  12   4    9.48    4.91 
 -10  12   5    7.08    4.47 
 -10  12   5    3.99    3.52 
 -10  12   5    2.57    4.35 
 -10  12   6   21.32    6.83 
 -10  12   6    8.92    4.64 
 -10  12   6   21.32    6.24 
 -10  12   7   -4.27    3.62 
 -10  12   7    1.42    2.70 
 -10  12   7    1.28    3.03 
 -10  12   8   10.83    5.09 
 -10  12   8   10.42    4.54 
 -10  12   8   15.67    5.84 
 -10  12   9   20.12    6.22 
 -10  12   9   19.49    6.15 
 -10  12   9   30.11    7.40 
 -10  12  10   -1.76    3.28 
 -10  12  10    0.95    2.99 
 -10  12  10    4.28    3.27 
 -10  12  11    1.22    3.67 
 -10  12  11    6.12    4.15 
 -10  12  11   13.17    4.80 
 -10  12  12    6.57    4.32 
 -10  12  12    2.85    3.37 
 -10  12  12    0.24    2.79 
 -10  12  13   10.52    4.63 
 -10  12  13   12.87    4.99 
 -10  12  13   -1.06    3.21 
 -10  12  14   -0.66    3.76 
 -10  12  14    2.62    3.53 
 -10  12  14    0.32    2.65 
 -10  12  15   -1.24    2.70 
 -10  12  15    5.80    4.18 
 -10  12  15   -4.35    4.51 
 -10  13 -15   41.28    9.42 
 -10  13 -15   37.42    8.85 
 -10  13 -15   35.63    8.96 
 -10  13 -14    4.18    4.42 
 -10  13 -14    3.13    4.25 
 -10  13 -14    9.75    5.36 
 -10  13 -13   10.64    5.68 
 -10  13 -13   10.07    6.06 
 -10  13 -13   12.37    6.53 
 -10  13 -12   34.43    8.24 
 -10  13 -12   33.24    8.74 
 -10  13 -12   42.15    8.88 
 -10  13 -11   24.28    6.76 
 -10  13 -11   28.98    8.40 
 -10  13 -11   28.56    8.04 
 -10  13 -10   11.39    6.18 
 -10  13 -10   -1.19    3.78 
 -10  13 -10    4.67    4.66 
 -10  13  -9    3.33    4.10 
 -10  13  -9    4.55    3.21 
 -10  13  -9    7.42    4.68 
 -10  13  -8   40.89    8.85 
 -10  13  -8   32.15    7.74 
 -10  13  -8   30.05    8.03 
 -10  13  -7   -7.88    4.94 
 -10  13  -7    3.99    4.18 
 -10  13  -7    7.03    5.40 
 -10  13  -6   -5.30    4.07 
 -10  13  -6    0.14    3.89 
 -10  13  -6    0.59    4.34 
 -10  13  -5   33.88    8.03 
 -10  13  -5   34.52    7.68 
 -10  13  -5   23.10    6.39 
 -10  13  -4    5.39    4.34 
 -10  13  -4    3.65    4.31 
 -10  13  -4    0.47    3.58 
 -10  13  -3   -2.69    3.68 
 -10  13  -3   -0.83    2.67 
 -10  13  -3    0.13    3.03 
 -10  13  -2    6.70    3.36 
 -10  13  -2    8.72    5.23 
 -10  13  -2   13.65    5.42 
 -10  13  -1    5.69    4.35 
 -10  13  -1   19.74    5.96 
 -10  13  -1    9.64    5.11 
 -10  13   0   -0.21    3.99 
 -10  13   0    0.32    2.70 
 -10  13   0   -1.06    2.73 
 -10  13   1    0.99    2.71 
 -10  13   1    3.29    3.57 
 -10  13   1    2.30    3.50 
 -10  13   2   -1.22    3.72 
 -10  13   2   -0.60    3.33 
 -10  13   2   -1.26    2.94 
 -10  13   3   -1.61    3.11 
 -10  13   3   -0.89    3.65 
 -10  13   3    2.21    3.56 
 -10  13   4    0.28    3.11 
 -10  13   4    2.87    3.81 
 -10  13   4    5.13    4.41 
 -10  13   5    0.34    2.76 
 -10  13   5    1.25    4.05 
 -10  13   5    1.00    2.65 
 -10  13   6    6.54    4.38 
 -10  13   6   -2.88    4.09 
 -10  13   6    2.70    3.43 
 -10  13   7   11.63    4.48 
 -10  13   7    6.23    3.97 
 -10  13   7   -2.46    2.94 
 -10  13   8   36.14    8.68 
 -10  13   8   15.82    5.05 
 -10  13   8   28.38    6.98 
 -10  13   9    4.84    4.70 
 -10  13   9    4.74    4.55 
 -10  13   9   -0.47    2.93 
 -10  13  10    0.87    3.83 
 -10  13  10    0.10    3.19 
 -10  13  10    5.71    3.62 
 -10  13  11   68.11   11.62 
 -10  13  11   52.72    8.68 
 -10  13  11   61.56   10.35 
 -10  13  12    0.52    3.11 
 -10  13  12    3.36    4.13 
 -10  13  12    1.64    3.06 
 -10  14 -12    2.64    3.91 
 -10  14 -12    8.26    4.88 
 -10  14 -12   14.58    5.82 
 -10  14 -11    8.13    6.12 
 -10  14 -11   11.00    5.79 
 -10  14 -11   13.22    5.48 
 -10  14 -10   13.40    5.62 
 -10  14 -10   28.17    7.60 
 -10  14 -10   14.45    5.45 
 -10  14  -9    1.43    4.65 
 -10  14  -9    9.17    6.23 
 -10  14  -9    1.35    3.45 
 -10  14  -8   -1.96    3.74 
 -10  14  -8    5.17    4.12 
 -10  14  -8    1.63    5.01 
 -10  14  -7    5.47    5.28 
 -10  14  -7   -3.80    4.25 
 -10  14  -7   -1.30    3.39 
 -10  14  -6    7.96    4.63 
 -10  14  -6    5.08    4.39 
 -10  14  -6    2.38    4.20 
 -10  14  -5    5.75    5.13 
 -10  14  -5    3.24    4.65 
 -10  14  -5    1.82    3.35 
 -10  14  -4    4.98    4.06 
 -10  14  -4    5.52    4.90 
 -10  14  -4   -1.77    3.62 
 -10  14  -3   19.32    6.30 
 -10  14  -3   21.04    6.83 
 -10  14  -3   22.54    6.82 
 -10  14  -2    0.63    3.38 
 -10  14  -2    8.67    5.10 
 -10  14  -2    6.44    3.94 
 -10  14  -1    6.26    5.38 
 -10  14  -1    4.00    3.65 
 -10  14  -1    3.92    3.98 
 -10  14   0   -5.39    4.19 
 -10  14   0    1.91    2.92 
 -10  14   0   -0.95    3.63 
 -10  14   1   44.35    9.14 
 -10  14   1   42.88    8.15 
 -10  14   1   34.23    7.90 
 -10  14   2   -5.06    3.88 
 -10  14   2   -0.39    3.05 
 -10  14   2   -0.54    3.63 
 -10  14   3    2.91    3.60 
 -10  14   3    2.76    3.36 
 -10  14   3    5.95    4.89 
 -10  14   4   50.09    9.61 
 -10  14   4   41.43    7.77 
 -10  14   5   17.75    5.40 
 -10  14   5    9.23    4.30 
 -10  14   5   12.65    5.29 
 -10  14   6   15.52    5.98 
 -10  14   6   18.32    5.84 
 -10  14   6   20.61    5.88 
 -10  14   7   14.69    5.35 
 -10  14   7   18.51    6.21 
 -10  14   7   19.17    6.71 
 -10  14   8   -2.77    5.12 
 -10  14   8   -2.68    3.78 
 -10  14   8   -2.11    3.18 
 -10  14   9   -0.79    3.11 
 -10  14   9    0.21    4.49 
 -10  15  -7   20.88    7.10 
 -10  15  -7   21.20    6.51 
 -10  15  -7   28.09    7.93 
 -10  15  -6    2.52    3.93 
 -10  15  -6    7.69    4.89 
 -10  15  -5   17.53    5.73 
 -10  15  -5   11.03    4.78 
 -10  15  -5   13.59    6.35 
 -10  15  -4    3.59    4.46 
 -10  15  -4   10.66    5.73 
 -10  15  -4    2.45    4.08 
 -10  15  -3    6.71    5.66 
 -10  15  -3    3.46    4.81 
 -10  15  -3    8.63    6.16 
 -10  15  -2    4.12    3.54 
 -10  15  -2   12.46    5.60 
 -10  15  -2    5.58    3.65 
 -10  15  -1    7.13    5.80 
 -10  15  -1   -0.88    4.52 
 -10  15  -1    3.05    3.75 
 -10  15   0    6.83    5.29 
 -10  15   0    9.19    4.94 
 -10  15   0    9.83    5.61 
 -10  15   1    5.04    4.77 
 -10  15   1    8.93    5.35 
 -10  15   1    0.70    3.22 
 -10  15   2    7.52    4.19 
 -10  15   2    1.16    4.17 
 -10  15   2    4.79    3.81 
 -10  15   3    2.50    4.18 
 -10  15   3   -2.52    3.74 
 -10  15   3    4.25    3.73 
 -10  15   4    7.90    4.71 
 -10  15   4   12.52    5.51 
 -10  15   4   -0.03    3.27 
  -9 -16  -9    5.33    4.13 
  -9 -16  -9    9.88    5.83 
  -9 -16  -8    6.56    4.39 
  -9 -16  -8    8.62    5.07 
  -9 -16  -7    4.95    3.36 
  -9 -16  -6    7.96    5.04 
  -9 -16  -5    7.06    5.47 
  -9 -16  -4    4.50    3.60 
  -9 -16  -3    1.75    3.36 
  -9 -16  -2    8.92    4.31 
  -9 -16  -1   48.28    9.12 
  -9 -16   0   11.67    5.90 
  -9 -16   1    0.08    3.40 
  -9 -16   1   10.65    4.82 
  -9 -16   2   29.96    7.96 
  -9 -16   2   27.46    7.73 
  -9 -16   3    2.44    3.45 
  -9 -16   3    2.57    4.03 
  -9 -16   4    7.16    5.12 
  -9 -16   4    3.53    4.18 
  -9 -16   5   41.33    8.80 
  -9 -16   5   47.26    9.67 
  -9 -15 -14    2.73    3.55 
  -9 -15 -13   18.94    5.76 
  -9 -15 -13   12.96    6.18 
  -9 -15 -12   32.37    7.99 
  -9 -15 -12   28.68    6.45 
  -9 -15 -11   15.63    5.76 
  -9 -15 -10    1.89    3.86 
  -9 -15  -9   45.47    8.96 
  -9 -15  -9   34.30    8.02 
  -9 -15  -8   10.51    5.44 
  -9 -15  -8    5.62    4.90 
  -9 -15  -7   -0.48    3.50 
  -9 -15  -6   -2.15    4.27 
  -9 -15  -5   -3.84    4.58 
  -9 -15  -4    4.30    4.15 
  -9 -15  -3   -1.46    3.43 
  -9 -15  -2    3.82    3.63 
  -9 -15  -1    0.91    3.69 
  -9 -15   0    2.04    3.39 
  -9 -15   1   10.79    4.83 
  -9 -15   1   19.37    6.39 
  -9 -15   2    1.61    4.08 
  -9 -15   2    0.53    3.69 
  -9 -15   3   -2.19    3.73 
  -9 -15   3    0.69    3.02 
  -9 -15   4   -6.84    4.49 
  -9 -15   4    0.50    3.25 
  -9 -15   5    4.79    3.50 
  -9 -15   5    4.57    4.34 
  -9 -15   6    0.98    2.72 
  -9 -15   6    1.04    3.68 
  -9 -15   7    0.37    4.10 
  -9 -15   7    2.38    2.67 
  -9 -15   8   -2.57    3.58 
  -9 -15   8    0.43    4.21 
  -9 -15   9    6.20    5.11 
  -9 -15   9    3.45    4.40 
  -9 -15  10    4.70    4.54 
  -9 -15  10    5.63    3.82 
  -9 -14 -17   -3.18    4.52 
  -9 -14 -16   28.85    8.15 
  -9 -14 -15   -0.40    3.73 
  -9 -14 -14    2.72    3.71 
  -9 -14 -13   16.00    5.46 
  -9 -14 -13   16.82    4.98 
  -9 -14 -12    7.57    4.25 
  -9 -14 -12    3.09    3.64 
  -9 -14 -11   -2.71    2.85 
  -9 -14 -10    4.13    4.30 
  -9 -14 -10    1.48    3.62 
  -9 -14  -9   -0.72    3.68 
  -9 -14  -9    4.63    4.43 
  -9 -14  -8    5.49    4.02 
  -9 -14  -7    9.04    5.23 
  -9 -14  -6    3.39    4.25 
  -9 -14  -5   14.22    5.86 
  -9 -14  -4    3.10    4.35 
  -9 -14  -3    0.88    3.18 
  -9 -14  -2    4.86    3.53 
  -9 -14  -1    0.04    2.91 
  -9 -14   0    3.77    5.13 
  -9 -14   1    8.18    4.61 
  -9 -14   1    4.12    4.19 
  -9 -14   2    0.22    2.91 
  -9 -14   2   -0.69    3.06 
  -9 -14   3    0.09    3.62 
  -9 -14   3   -1.56    3.63 
  -9 -14   4   25.87    6.96 
  -9 -14   4   29.63    7.33 
  -9 -14   5   -6.45    3.99 
  -9 -14   5   -1.20    2.56 
  -9 -14   6    1.20    4.58 
  -9 -14   6    0.01    3.29 
  -9 -14   7   23.98    6.87 
  -9 -14   7   15.97    4.93 
  -9 -14   8    3.75    3.40 
  -9 -14   8   -3.52    4.30 
  -9 -14   9   30.99    7.43 
  -9 -14   9   31.35    7.85 
  -9 -14  10   13.93    5.50 
  -9 -14  10   12.74    5.52 
  -9 -14  11   10.81    5.04 
  -9 -14  11   13.88    6.03 
  -9 -14  12   31.09    7.99 
  -9 -14  12   20.69    6.61 
  -9 -14  13    5.54    4.60 
  -9 -14  13    6.56    4.76 
  -9 -13 -19    1.74    3.44 
  -9 -13 -18   10.01    5.52 
  -9 -13 -17    7.01    4.92 
  -9 -13 -16    8.92    4.84 
  -9 -13 -15    7.79    5.58 
  -9 -13 -14   20.41    6.22 
  -9 -13 -13    7.19    4.10 
  -9 -13 -12    6.56    3.75 
  -9 -13 -12    7.70    4.51 
  -9 -13 -11   20.76    6.36 
  -9 -13 -10   12.03    4.69 
  -9 -13 -10   15.29    5.60 
  -9 -13  -9    6.05    4.68 
  -9 -13  -9    4.68    4.09 
  -9 -13  -8   11.88    4.32 
  -9 -13  -7    1.58    3.57 
  -9 -13  -6   29.55    7.11 
  -9 -13  -5   -1.10    3.20 
  -9 -13  -4    5.32    4.12 
  -9 -13  -3   31.57    7.75 
  -9 -13  -2   -3.88    3.73 
  -9 -13  -1    9.62    4.34 
  -9 -13   0    9.38    4.46 
  -9 -13   1   -2.63    3.27 
  -9 -13   2    1.83    3.17 
  -9 -13   2    4.77    3.60 
  -9 -13   3    8.44    4.11 
  -9 -13   3    8.63    4.56 
  -9 -13   4    1.24    3.35 
  -9 -13   4    1.73    3.71 
  -9 -13   5   16.17    5.71 
  -9 -13   5   22.42    6.82 
  -9 -13   6    7.75    4.32 
  -9 -13   6    1.92    2.95 
  -9 -13   7    7.81    4.47 
  -9 -13   7    5.99    4.01 
  -9 -13   8    4.34    3.35 
  -9 -13   8    5.22    2.71 
  -9 -13   9    3.73    5.45 
  -9 -13   9    2.59    3.71 
  -9 -13  10   -1.30    3.08 
  -9 -13  10   -5.30    4.19 
  -9 -13  11   -1.56    2.29 
  -9 -13  11    3.71    3.60 
  -9 -13  12    2.17    3.15 
  -9 -13  12    0.76    3.12 
  -9 -13  13    2.31    3.29 
  -9 -13  13   -4.29    3.80 
  -9 -13  14   -0.93    2.97 
  -9 -13  14    5.45    5.08 
  -9 -13  15    0.46    3.99 
  -9 -13  15    5.01    4.14 
  -9 -12 -21    3.24    3.88 
  -9 -12 -21    4.29    3.32 
  -9 -12 -20    3.44    3.50 
  -9 -12 -20    4.79    5.31 
  -9 -12 -19    0.47    3.31 
  -9 -12 -19    1.62    4.21 
  -9 -12 -18    9.76    4.39 
  -9 -12 -18   11.77    5.53 
  -9 -12 -17    5.91    4.11 
  -9 -12 -17   -1.79    3.52 
  -9 -12 -16    3.05    4.20 
  -9 -12 -16    8.48    3.92 
  -9 -12 -15    1.44    3.69 
  -9 -12 -14   29.82    7.53 
  -9 -12 -13   13.72    5.59 
  -9 -12 -12    1.97    2.58 
  -9 -12 -12    5.39    3.45 
  -9 -12 -11   13.32    5.63 
  -9 -12 -10    4.57    3.96 
  -9 -12 -10   12.05    5.41 
  -9 -12  -9   11.53    4.98 
  -9 -12  -9   13.73    5.28 
  -9 -12  -8    1.91    3.80 
  -9 -12  -7   50.24    8.85 
  -9 -12  -6   -0.57    3.57 
  -9 -12  -5    0.78    2.57 
  -9 -12  -4   30.48    7.23 
  -9 -12  -3   10.92    4.54 
  -9 -12  -2   35.06    7.44 
  -9 -12  -1    9.39    5.16 
  -9 -12   0   18.39    5.35 
  -9 -12   1   10.46    5.43 
  -9 -12   2   20.85    6.08 
  -9 -12   2   19.25    6.19 
  -9 -12   3   -1.44    3.12 
  -9 -12   3    4.66    4.01 
  -9 -12   4    6.52    3.02 
  -9 -12   4    5.87    4.19 
  -9 -12   5    9.17    4.55 
  -9 -12   5    5.63    3.74 
  -9 -12   6   -4.29    3.92 
  -9 -12   6    2.93    3.41 
  -9 -12   7    1.22    2.83 
  -9 -12   7   -0.85    2.39 
  -9 -12   8   28.50    6.90 
  -9 -12   8   19.52    5.97 
  -9 -12   9    8.67    4.57 
  -9 -12   9    6.15    4.40 
  -9 -12  10    7.13    3.53 
  -9 -12  10    1.46    3.19 
  -9 -12  11    4.34    3.11 
  -9 -12  11   -1.68    3.52 
  -9 -12  12    8.60    4.66 
  -9 -12  12    8.05    3.62 
  -9 -12  13    4.69    3.55 
  -9 -12  13    7.32    3.88 
  -9 -12  14    0.05    3.37 
  -9 -12  14    1.92    3.35 
  -9 -12  15    5.44    4.62 
  -9 -12  15   -0.68    2.93 
  -9 -12  16   16.53    5.94 
  -9 -12  16   18.70    5.81 
  -9 -12  17    5.61    3.81 
  -9 -12  17   11.76    6.31 
  -9 -11 -23    3.38    3.91 
  -9 -11 -23   10.58    5.67 
  -9 -11 -22    5.23    5.07 
  -9 -11 -22   -6.03    5.04 
  -9 -11 -21   37.51    8.43 
  -9 -11 -21   51.11    9.92 
  -9 -11 -20    5.01    3.82 
  -9 -11 -20    0.62    3.68 
  -9 -11 -19    7.87    4.81 
  -9 -11 -19   14.83    5.43 
  -9 -11 -18   29.63    6.98 
  -9 -11 -18   28.66    7.26 
  -9 -11 -17   11.48    5.42 
  -9 -11 -17   12.02    4.18 
  -9 -11 -16    8.67    4.19 
  -9 -11 -16    5.03    4.37 
  -9 -11 -15   17.83    6.07 
  -9 -11 -15    8.41    3.54 
  -9 -11 -14   15.57    4.15 
  -9 -11 -14   16.50    5.82 
  -9 -11 -13    6.58    3.26 
  -9 -11 -13   -0.29    3.32 
  -9 -11 -12   17.51    5.43 
  -9 -11 -12   20.28    4.88 
  -9 -11 -11    1.10    3.70 
  -9 -11 -10   10.14    4.91 
  -9 -11 -10    0.14    2.79 
  -9 -11  -9   30.24    6.43 
  -9 -11  -9   31.68    7.09 
  -9 -11  -8    1.49    2.67 
  -9 -11  -7   17.44    5.72 
  -9 -11  -6    0.85    3.28 
  -9 -11  -5    2.83    3.59 
  -9 -11  -4    7.75    4.07 
  -9 -11  -3    3.60    3.20 
  -9 -11  -2    1.75    3.20 
  -9 -11  -1    9.47    4.66 
  -9 -11   0   40.04    7.77 
  -9 -11   1   -0.45    2.82 
  -9 -11   2    8.30    3.93 
  -9 -11   3   10.30    4.87 
  -9 -11   3   -0.21    2.80 
  -9 -11   4    8.78    4.12 
  -9 -11   4   11.18    4.73 
  -9 -11   5    1.79    3.10 
  -9 -11   5    1.68    4.52 
  -9 -11   6    0.81    2.49 
  -9 -11   6    8.59    4.31 
  -9 -11   6    2.86    4.27 
  -9 -11   7    4.23    2.50 
  -9 -11   7    7.86    3.80 
  -9 -11   7    4.00    3.12 
  -9 -11   8    1.62    2.62 
  -9 -11   8    5.03    3.67 
  -9 -11   8   -1.96    3.39 
  -9 -11   9    9.12    3.77 
  -9 -11   9    5.28    4.19 
  -9 -11  10   17.90    5.69 
  -9 -11  10   13.88    5.51 
  -9 -11  11   27.90    6.95 
  -9 -11  11   33.87    7.12 
  -9 -11  12    7.35    3.96 
  -9 -11  12    2.50    3.13 
  -9 -11  13   17.21    5.55 
  -9 -11  13   20.63    6.57 
  -9 -11  14   28.56    6.76 
  -9 -11  14   28.10    7.12 
  -9 -11  15   13.83    5.25 
  -9 -11  15    4.34    3.31 
  -9 -11  16    1.15    3.54 
  -9 -11  16    2.26    3.33 
  -9 -11  17    4.90    3.27 
  -9 -11  17   10.30    4.99 
  -9 -11  18    3.79    3.09 
  -9 -11  18    4.49    4.70 
  -9 -11  19    1.97    3.75 
  -9 -11  19    2.66    2.90 
  -9 -10 -24    5.08    4.09 
  -9 -10 -24    5.51    4.65 
  -9 -10 -23   12.90    6.29 
  -9 -10 -23    7.22    4.45 
  -9 -10 -22    9.18    4.61 
  -9 -10 -22   -5.52    4.74 
  -9 -10 -21    4.62    4.42 
  -9 -10 -21    3.33    4.01 
  -9 -10 -20    5.92    3.92 
  -9 -10 -20    7.02    4.41 
  -9 -10 -19   21.68    5.52 
  -9 -10 -19   19.81    6.09 
  -9 -10 -18    3.65    3.68 
  -9 -10 -18   -2.86    3.55 
  -9 -10 -17    6.41    3.99 
  -9 -10 -17   -2.94    2.94 
  -9 -10 -16    3.23    2.99 
  -9 -10 -16    2.78    2.93 
  -9 -10 -15   -3.24    4.01 
  -9 -10 -15    6.30    3.92 
  -9 -10 -14    7.36    4.27 
  -9 -10 -14    5.09    3.83 
  -9 -10 -13   10.23    4.76 
  -9 -10 -13    0.14    2.88 
  -9 -10 -12   23.42    6.10 
  -9 -10 -12   23.88    5.26 
  -9 -10 -11   -2.26    4.15 
  -9 -10 -11   -1.84    3.26 
  -9 -10 -10   19.44    5.02 
  -9 -10 -10   10.15    4.79 
  -9 -10  -9    6.63    4.04 
  -9 -10  -9    3.17    3.04 
  -9 -10  -9    5.78    3.32 
  -9 -10  -8    3.67    2.50 
  -9 -10  -8    6.04    4.11 
  -9 -10  -7  134.35   13.05 
  -9 -10  -6    1.31    3.82 
  -9 -10  -5    2.14    3.39 
  -9 -10  -4   16.23    4.90 
  -9 -10  -3   27.86    6.08 
  -9 -10  -2   -2.08    3.45 
  -9 -10  -1    9.45    4.23 
  -9 -10   0   61.40    8.86 
  -9 -10   1    6.14    3.86 
  -9 -10   2   16.87    4.04 
  -9 -10   2   12.54    5.12 
  -9 -10   3  160.23   14.28 
  -9 -10   3  178.52   12.10 
  -9 -10   4    5.10    3.33 
  -9 -10   4    4.58    3.61 
  -9 -10   4    3.57    2.88 
  -9 -10   5    1.12    1.98 
  -9 -10   5    0.93    2.87 
  -9 -10   5    4.63    3.59 
  -9 -10   6   28.65    5.87 
  -9 -10   6   28.41    6.84 
  -9 -10   6   40.02    7.38 
  -9 -10   7   -2.16    3.30 
  -9 -10   7   -0.84    2.84 
  -9 -10   7   -0.20    2.42 
  -9 -10   8   18.86    5.61 
  -9 -10   8   19.95    5.03 
  -9 -10   8   23.32    5.79 
  -9 -10   9    3.60    2.90 
  -9 -10   9   -4.71    3.83 
  -9 -10  10    3.16    3.72 
  -9 -10  10    4.59    3.79 
  -9 -10  11    1.69    2.55 
  -9 -10  11    2.29    2.77 
  -9 -10  12   11.39    4.23 
  -9 -10  12   10.35    4.70 
  -9 -10  13    1.39    2.34 
  -9 -10  13   -0.45    3.12 
  -9 -10  14   10.28    5.32 
  -9 -10  14   11.27    3.90 
  -9 -10  15    2.38    3.08 
  -9 -10  15    7.22    4.73 
  -9 -10  16    7.49    4.01 
  -9 -10  16    8.26    4.73 
  -9 -10  17    3.87    3.07 
  -9 -10  17    6.87    4.61 
  -9 -10  18    4.46    3.68 
  -9 -10  18   -0.04    3.48 
  -9 -10  19    3.41    3.47 
  -9 -10  19    2.33    4.26 
  -9 -10  20    2.19    3.39 
  -9  -9 -25    6.01    4.36 
  -9  -9 -25    5.32    4.60 
  -9  -9 -24   20.42    6.81 
  -9  -9 -24    5.01    3.52 
  -9  -9 -23   11.60    4.99 
  -9  -9 -23   16.79    6.04 
  -9  -9 -22   23.26    6.93 
  -9  -9 -22   25.54    6.44 
  -9  -9 -21   -2.34    3.96 
  -9  -9 -21    2.60    3.66 
  -9  -9 -20    5.31    4.28 
  -9  -9 -20    3.40    3.70 
  -9  -9 -19   -3.99    4.19 
  -9  -9 -19    1.52    3.67 
  -9  -9 -18   10.89    4.64 
  -9  -9 -18   18.06    5.70 
  -9  -9 -17    6.67    4.57 
  -9  -9 -17    5.82    4.42 
  -9  -9 -16   -2.11    3.93 
  -9  -9 -16   -2.71    4.09 
  -9  -9 -15   24.92    6.78 
  -9  -9 -15   13.45    4.68 
  -9  -9 -14    6.54    3.82 
  -9  -9 -14    7.50    3.88 
  -9  -9 -13    6.03    2.82 
  -9  -9 -13    1.89    3.23 
  -9  -9 -12   14.31    4.89 
  -9  -9 -12    5.58    3.64 
  -9  -9 -11   -0.79    3.49 
  -9  -9 -11    5.64    3.70 
  -9  -9 -10    6.98    3.84 
  -9  -9 -10    5.33    3.26 
  -9  -9 -10    2.03    2.82 
  -9  -9  -9   48.90    8.10 
  -9  -9  -9   48.27    6.92 
  -9  -9  -9   53.26    8.56 
  -9  -9  -8    1.21    3.08 
  -9  -9  -8   13.19    4.12 
  -9  -9  -7  134.66   10.62 
  -9  -9  -7  128.21   12.46 
  -9  -9  -6    6.25    3.40 
  -9  -9  -6   -1.04    2.64 
  -9  -9  -5    1.85    3.10 
  -9  -9  -5   -2.27    3.39 
  -9  -9  -4  116.52   11.71 
  -9  -9  -3   10.45    4.31 
  -9  -9  -2   37.55    7.38 
  -9  -9  -2   36.79    5.21 
  -9  -9  -1   36.19    6.95 
  -9  -9  -1   35.75    5.31 
  -9  -9   0    4.01    2.38 
  -9  -9   0   -2.95    3.14 
  -9  -9   1   33.44    6.74 
  -9  -9   1   21.92    4.69 
  -9  -9   2    1.56    2.06 
  -9  -9   2    2.01    3.66 
  -9  -9   3   12.89    4.72 
  -9  -9   3   13.34    3.59 
  -9  -9   4   42.35    7.63 
  -9  -9   4   53.94    7.08 
  -9  -9   5   77.27    9.94 
  -9  -9   5   84.89   10.09 
  -9  -9   5   79.31    8.65 
  -9  -9   6    1.83    3.39 
  -9  -9   6    4.34    3.29 
  -9  -9   6    3.18    2.59 
  -9  -9   7    8.46    3.60 
  -9  -9   7    9.60    3.69 
  -9  -9   7    8.93    3.58 
  -9  -9   8   11.90    4.52 
  -9  -9   8   15.83    4.72 
  -9  -9   8    6.56    4.05 
  -9  -9   9    2.27    3.17 
  -9  -9   9    6.15    3.51 
  -9  -9  10    7.93    3.99 
  -9  -9  10    3.72    2.82 
  -9  -9  11   -5.06    4.35 
  -9  -9  11    0.26    2.08 
  -9  -9  12    0.27    2.04 
  -9  -9  12    0.67    3.66 
  -9  -9  13   14.42    5.53 
  -9  -9  13   14.69    4.98 
  -9  -9  14    4.68    2.90 
  -9  -9  14    3.18    3.74 
  -9  -9  15   12.21    4.61 
  -9  -9  15    6.43    3.89 
  -9  -9  16   24.19    5.84 
  -9  -9  16   23.13    6.06 
  -9  -9  17    6.06    4.79 
  -9  -9  17    7.25    3.81 
  -9  -9  18   -2.69    3.73 
  -9  -9  18   -1.46    2.39 
  -9  -9  19   24.92    6.65 
  -9  -9  20    0.86    4.25 
  -9  -9  21   12.57    5.72 
  -9  -9  22    6.99    4.63 
  -9  -8 -27    3.27    4.32 
  -9  -8 -27   -4.60    3.78 
  -9  -8 -26    5.31    5.16 
  -9  -8 -26   -1.30    4.71 
  -9  -8 -25   31.69    8.25 
  -9  -8 -25   24.38    6.61 
  -9  -8 -24    5.76    3.29 
  -9  -8 -24   -1.78    5.33 
  -9  -8 -23   10.18    4.81 
  -9  -8 -23    0.43    3.74 
  -9  -8 -22    1.94    3.51 
  -9  -8 -22  -10.17    5.70 
  -9  -8 -21   -1.51    3.69 
  -9  -8 -21   -4.87    3.82 
  -9  -8 -20    4.26    3.58 
  -9  -8 -20   -4.59    4.18 
  -9  -8 -19    9.08    3.89 
  -9  -8 -19   11.85    5.20 
  -9  -8 -18   -1.63    3.50 
  -9  -8 -18    3.62    3.69 
  -9  -8 -17   25.00    6.16 
  -9  -8 -17   23.77    6.19 
  -9  -8 -16    0.51    2.67 
  -9  -8 -16    3.06    4.43 
  -9  -8 -15    5.58    3.45 
  -9  -8 -15   -0.37    3.43 
  -9  -8 -14   64.72    9.23 
  -9  -8 -14   84.28    9.95 
  -9  -8 -13    7.30    4.34 
  -9  -8 -13    4.72    3.49 
  -9  -8 -12    7.73    4.11 
  -9  -8 -12    4.52    3.78 
  -9  -8 -11   38.55    6.49 
  -9  -8 -11   24.60    5.77 
  -9  -8 -10    6.93    2.96 
  -9  -8 -10   11.77    4.57 
  -9  -8 -10   17.81    4.69 
  -9  -8  -9    6.12    3.65 
  -9  -8  -9   11.11    4.40 
  -9  -8  -8   13.96    4.22 
  -9  -8  -8    4.33    3.62 
  -9  -8  -7   22.60    5.62 
  -9  -8  -7   32.59    5.69 
  -9  -8  -6    7.60    3.58 
  -9  -8  -6    1.79    2.57 
  -9  -8  -6    3.23    2.45 
  -9  -8  -5   50.41    7.70 
  -9  -8  -5   61.81    7.32 
  -9  -8  -5   57.40    6.29 
  -9  -8  -4    3.44    2.27 
  -9  -8  -4    6.66    3.50 
  -9  -8  -3    1.63    1.80 
  -9  -8  -3    2.98    2.97 
  -9  -8  -2  167.06   13.78 
  -9  -8  -2  171.13   10.99 
  -9  -8  -1    4.33    2.68 
  -9  -8  -1   11.11    3.58 
  -9  -8   0   14.61    4.11 
  -9  -8   0   13.14    5.21 
  -9  -8   1   76.01    7.78 
  -9  -8   1   73.96    9.56 
  -9  -8   2    5.42    2.98 
  -9  -8   2    7.72    3.94 
  -9  -8   3   85.96    8.64 
  -9  -8   3   63.19    8.57 
  -9  -8   4   24.48    4.97 
  -9  -8   4   12.64    4.43 
  -9  -8   5   28.25    5.35 
  -9  -8   5   23.52    6.18 
  -9  -8   6   50.21    7.69 
  -9  -8   6   48.26    6.69 
  -9  -8   7    4.77    3.16 
  -9  -8   7   -2.10    3.27 
  -9  -8   7   -3.48    2.39 
  -9  -8   8    1.60    2.61 
  -9  -8   8    3.53    2.84 
  -9  -8   8    2.38    2.65 
  -9  -8   9   39.59    7.26 
  -9  -8   9   45.85    7.09 
  -9  -8   9   52.86    7.77 
  -9  -8  10    7.88    3.85 
  -9  -8  10    5.86    3.49 
  -9  -8  11    1.14    2.39 
  -9  -8  11    0.96    3.09 
  -9  -8  12   37.97    6.99 
  -9  -8  12   46.79    8.78 
  -9  -8  13   17.90    4.70 
  -9  -8  13   23.17    6.25 
  -9  -8  14   14.15    4.08 
  -9  -8  14   11.92    4.73 
  -9  -8  15    9.42    4.67 
  -9  -8  15   20.85    5.20 
  -9  -8  16   13.90    5.55 
  -9  -8  16    6.00    3.07 
  -9  -8  17    0.96    2.85 
  -9  -8  17    7.10    4.64 
  -9  -8  18    4.50    4.39 
  -9  -8  19    3.37    4.11 
  -9  -8  20    7.61    3.47 
  -9  -8  21    0.21    4.62 
  -9  -8  22   15.23    6.51 
  -9  -8  23    3.28    3.73 
  -9  -7 -27    0.23    4.38 
  -9  -7 -27   -2.84    4.20 
  -9  -7 -26   11.03    5.63 
  -9  -7 -26   -0.50    4.01 
  -9  -7 -25    3.47    3.71 
  -9  -7 -25    3.49    3.86 
  -9  -7 -24    6.90    4.46 
  -9  -7 -24   -6.07    4.88 
  -9  -7 -23    1.02    3.69 
  -9  -7 -23   12.68    4.89 
  -9  -7 -22   18.24    5.82 
  -9  -7 -22   19.56    6.24 
  -9  -7 -21    0.48    4.23 
  -9  -7 -21    6.24    4.17 
  -9  -7 -20    3.09    3.29 
  -9  -7 -20    4.86    3.54 
  -9  -7 -19    3.52    3.29 
  -9  -7 -19    4.21    3.33 
  -9  -7 -18   -0.66    2.93 
  -9  -7 -18    2.85    4.44 
  -9  -7 -17    5.83    4.05 
  -9  -7 -17    2.10    3.66 
  -9  -7 -16    2.04    3.58 
  -9  -7 -16    2.77    3.12 
  -9  -7 -15    3.63    4.34 
  -9  -7 -15    6.89    3.79 
  -9  -7 -14   17.40    5.69 
  -9  -7 -14    3.68    4.06 
  -9  -7 -13    9.92    4.36 
  -9  -7 -13   11.88    4.89 
  -9  -7 -12   63.63    8.71 
  -9  -7 -12   56.50    8.02 
  -9  -7 -11    7.65    4.00 
  -9  -7 -11   19.96    5.53 
  -9  -7 -10    4.47    3.39 
  -9  -7 -10    8.67    4.03 
  -9  -7 -10   10.35    4.24 
  -9  -7  -9   72.27    8.46 
  -9  -7  -9   50.05    5.88 
  -9  -7  -9   61.27    8.23 
  -9  -7  -9   50.02    7.88 
  -9  -7  -8    1.88    2.09 
  -9  -7  -8    2.11    2.66 
  -9  -7  -7   37.23    5.29 
  -9  -7  -7   27.14    5.44 
  -9  -7  -6   23.26    5.52 
  -9  -7  -6   23.49    4.10 
  -9  -7  -5   12.22    3.69 
  -9  -7  -5   17.23    3.46 
  -9  -7  -4   39.38    5.41 
  -9  -7  -4   25.18    5.83 
  -9  -7  -3    0.29    1.79 
  -9  -7  -3   -1.25    3.27 
  -9  -7  -2   21.92    5.42 
  -9  -7  -2   26.22    4.50 
  -9  -7  -1  110.27    9.12 
  -9  -7  -1  103.93   10.59 
  -9  -7   0    0.69    2.28 
  -9  -7   0    3.48    2.80 
  -9  -7   1    9.46    4.22 
  -9  -7   1   15.81    4.02 
  -9  -7   2   12.23    3.92 
  -9  -7   2   16.77    4.15 
  -9  -7   3   19.52    4.38 
  -9  -7   3   19.58    5.25 
  -9  -7   4    7.01    3.63 
  -9  -7   4    7.63    3.18 
  -9  -7   5   35.27    6.48 
  -9  -7   5   26.55    5.33 
  -9  -7   6   89.40   10.20 
  -9  -7   6  110.34   10.19 
  -9  -7   7    9.03    4.09 
  -9  -7   7   15.78    4.12 
  -9  -7   8   76.09    9.73 
  -9  -7   8   78.08    8.69 
  -9  -7   9   12.65    4.24 
  -9  -7   9   18.44    4.71 
  -9  -7   9   18.48    5.11 
  -9  -7  10   39.81    7.07 
  -9  -7  10   38.25    6.22 
  -9  -7  11    5.12    4.17 
  -9  -7  11    0.07    2.31 
  -9  -7  12   10.27    4.07 
  -9  -7  12    6.14    3.24 
  -9  -7  13   14.25    5.37 
  -9  -7  13    6.47    3.16 
  -9  -7  14   12.80    5.26 
  -9  -7  14   13.74    4.20 
  -9  -7  15    8.98    3.65 
  -9  -7  15    3.22    3.10 
  -9  -7  16    0.50    2.91 
  -9  -7  16    5.06    2.80 
  -9  -7  17   11.37    5.01 
  -9  -7  17    7.63    3.32 
  -9  -7  18   18.04    5.81 
  -9  -7  19    9.49    4.94 
  -9  -7  20    3.76    4.16 
  -9  -7  21    9.58    4.94 
  -9  -7  22   36.72    8.38 
  -9  -7  23    1.89    3.28 
  -9  -7  24    8.84    4.99 
  -9  -6 -28    1.61    3.51 
  -9  -6 -28   -0.84    3.22 
  -9  -6 -27   16.11    6.77 
  -9  -6 -27   -6.33    5.50 
  -9  -6 -26   10.73    5.78 
  -9  -6 -26    1.17    4.67 
  -9  -6 -25   11.32    5.27 
  -9  -6 -25   12.02    5.29 
  -9  -6 -24   -1.25    2.95 
  -9  -6 -24   -1.18    3.49 
  -9  -6 -23   17.47    6.04 
  -9  -6 -23   20.81    6.57 
  -9  -6 -22    8.12    5.34 
  -9  -6 -22    3.86    4.01 
  -9  -6 -21   -4.27    4.64 
  -9  -6 -21   -0.19    3.03 
  -9  -6 -20   42.05    8.67 
  -9  -6 -20   45.81    8.21 
  -9  -6 -19   30.04    6.72 
  -9  -6 -19   38.54    7.67 
  -9  -6 -18    2.10    3.33 
  -9  -6 -18   11.85    4.65 
  -9  -6 -17    2.30    3.61 
  -9  -6 -17    3.30    3.43 
  -9  -6 -16   18.23    5.67 
  -9  -6 -16   18.83    5.70 
  -9  -6 -15    6.43    4.03 
  -9  -6 -15    9.47    4.62 
  -9  -6 -14    4.99    3.48 
  -9  -6 -14    7.75    4.69 
  -9  -6 -13   98.23   10.86 
  -9  -6 -13  103.95   10.86 
  -9  -6 -13   91.69    8.02 
  -9  -6 -12   87.50    9.81 
  -9  -6 -12   69.21    7.11 
  -9  -6 -12   60.32    8.32 
  -9  -6 -11   57.62    8.07 
  -9  -6 -11   52.26    6.10 
  -9  -6 -10   23.15    5.44 
  -9  -6 -10   26.44    4.28 
  -9  -6 -10   27.80    5.88 
  -9  -6  -9  105.49   10.56 
  -9  -6  -9  129.86   11.55 
  -9  -6  -9  130.95    9.50 
  -9  -6  -8   37.92    5.49 
  -9  -6  -8   32.23    6.37 
  -9  -6  -7   -4.88    2.49 
  -9  -6  -7    5.03    2.81 
  -9  -6  -6   63.97    6.90 
  -9  -6  -6   55.22    7.87 
  -9  -6  -5   11.95    3.38 
  -9  -6  -5   13.59    4.09 
  -9  -6  -4   23.34    5.27 
  -9  -6  -4   20.19    3.89 
  -9  -6  -3   10.06    4.15 
  -9  -6  -3   11.42    3.15 
  -9  -6  -2   64.35    7.03 
  -9  -6  -2   77.00    9.08 
  -9  -6  -1    7.93    4.22 
  -9  -6  -1    6.34    2.58 
  -9  -6   0    0.78    2.57 
  -9  -6   0    1.15    2.36 
  -9  -6   1    0.96    2.36 
  -9  -6   1   -1.29    1.93 
  -9  -6   2    9.93    3.73 
  -9  -6   2   10.07    4.20 
  -9  -6   3   23.78    5.48 
  -9  -6   3   31.03    5.65 
  -9  -6   4    5.84    3.39 
  -9  -6   4    2.13    3.01 
  -9  -6   5   17.09    4.99 
  -9  -6   5   12.59    4.09 
  -9  -6   6   -1.16    2.64 
  -9  -6   6    0.73    2.29 
  -9  -6   7   14.58    4.93 
  -9  -6   7    9.42    3.85 
  -9  -6   8  109.60   10.36 
  -9  -6   8  123.67   11.94 
  -9  -6   9   59.71    7.98 
  -9  -6   9   45.26    8.01 
  -9  -6  10   37.11    7.39 
  -9  -6  10   45.03    7.08 
  -9  -6  11   11.24    4.42 
  -9  -6  12   68.89    8.17 
  -9  -6  12   78.38   10.09 
  -9  -6  13   16.73    4.48 
  -9  -6  13   12.26    4.46 
  -9  -6  14    5.65    3.94 
  -9  -6  14   12.87    4.08 
  -9  -6  15   65.08    9.36 
  -9  -6  15   59.44    7.64 
  -9  -6  16   23.85    6.58 
  -9  -6  16   19.34    4.84 
  -9  -6  17    1.48    3.22 
  -9  -6  18    7.89    4.04 
  -9  -6  19    3.65    3.95 
  -9  -6  20   28.97    7.52 
  -9  -6  21   -0.21    2.63 
  -9  -6  22    4.31    4.28 
  -9  -6  23    6.49    3.69 
  -9  -6  24    3.05    3.80 
  -9  -5 -29    1.49    4.26 
  -9  -5 -29    7.53    5.66 
  -9  -5 -28   -3.00    4.46 
  -9  -5 -28   12.52    5.91 
  -9  -5 -27    4.02    4.38 
  -9  -5 -27   24.88    7.02 
  -9  -5 -26   -0.37    4.47 
  -9  -5 -26    8.44    4.63 
  -9  -5 -25   13.16    5.90 
  -9  -5 -25   12.36    5.40 
  -9  -5 -24    3.04    4.10 
  -9  -5 -24    2.23    3.28 
  -9  -5 -23   31.01    7.65 
  -9  -5 -23   28.96    6.97 
  -9  -5 -22   -5.31    4.27 
  -9  -5 -22    2.07    3.77 
  -9  -5 -21    5.25    3.76 
  -9  -5 -21   11.49    5.10 
  -9  -5 -20    6.43    4.81 
  -9  -5 -20    0.60    2.43 
  -9  -5 -19   11.27    4.47 
  -9  -5 -19   16.20    5.00 
  -9  -5 -18   54.05    8.59 
  -9  -5 -18   36.99    7.26 
  -9  -5 -17    6.03    2.83 
  -9  -5 -17   -0.34    3.06 
  -9  -5 -17    2.65    3.27 
  -9  -5 -16   12.42    3.77 
  -9  -5 -16   12.68    4.81 
  -9  -5 -16   11.05    4.66 
  -9  -5 -15    3.82    2.16 
  -9  -5 -15   11.06    4.52 
  -9  -5 -15   12.22    5.24 
  -9  -5 -14    7.13    4.79 
  -9  -5 -14    9.40    3.84 
  -9  -5 -14    6.67    3.06 
  -9  -5 -13    3.17    2.95 
  -9  -5 -13   10.84    3.42 
  -9  -5 -12    5.35    3.20 
  -9  -5 -12   -0.13    2.43 
  -9  -5 -11    9.05    3.09 
  -9  -5 -11   14.76    4.45 
  -9  -5 -10   24.64    4.36 
  -9  -5 -10   32.05    5.86 
  -9  -5  -9   20.82    5.07 
  -9  -5  -9   17.29    4.87 
  -9  -5  -9   10.24    3.22 
  -9  -5  -8   13.34    4.21 
  -9  -5  -8   12.66    4.63 
  -9  -5  -8    6.94    3.02 
  -9  -5  -7    7.10    3.15 
  -9  -5  -7    4.71    3.76 
  -9  -5  -6    8.21    3.14 
  -9  -5  -6    4.41    3.00 
  -9  -5  -5   49.89    7.36 
  -9  -5  -5   57.60    6.51 
  -9  -5  -4   42.68    6.90 
  -9  -5  -4   48.01    6.12 
  -9  -5  -3   29.70    5.45 
  -9  -5  -3   29.05    4.55 
  -9  -5  -2   26.63    5.40 
  -9  -5  -2   24.30    4.59 
  -9  -5  -1    1.17    2.55 
  -9  -5  -1    2.99    3.21 
  -9  -5   0   64.88    7.46 
  -9  -5   0   61.88    7.92 
  -9  -5   1   17.96    4.67 
  -9  -5   1   24.34    5.06 
  -9  -5   2   37.41    5.80 
  -9  -5   2   42.82    6.65 
  -9  -5   3    0.89    2.65 
  -9  -5   3    1.95    2.90 
  -9  -5   4   33.13    6.21 
  -9  -5   4   30.64    5.28 
  -9  -5   5  166.94   13.09 
  -9  -5   5  165.55   12.08 
  -9  -5   6   29.14    5.75 
  -9  -5   6   17.75    4.69 
  -9  -5   7   42.74    6.99 
  -9  -5   7   38.16    5.93 
  -9  -5   8   25.58    5.52 
  -9  -5   8   24.87    5.49 
  -9  -5   9   40.62    6.68 
  -9  -5   9   50.11    7.22 
  -9  -5  10    3.05    2.92 
  -9  -5  10   -0.08    2.60 
  -9  -5  11    3.67    2.60 
  -9  -5  12   46.78    7.56 
  -9  -5  13    0.52    2.33 
  -9  -5  14    3.91    2.87 
  -9  -5  15   41.22    7.59 
  -9  -5  16    7.51    4.48 
  -9  -5  17    1.35    3.30 
  -9  -5  18   34.57    7.28 
  -9  -5  19    6.35    3.77 
  -9  -5  20    7.30    4.08 
  -9  -5  21   11.75    5.09 
  -9  -5  22    8.20    5.39 
  -9  -5  23   13.73    5.34 
  -9  -5  24   -3.44    4.37 
  -9  -5  25    0.27    3.50 
  -9  -4 -29    4.10    4.17 
  -9  -4 -29   10.96    5.84 
  -9  -4 -28   13.40    5.50 
  -9  -4 -28   13.02    5.26 
  -9  -4 -27   -0.62    4.18 
  -9  -4 -27   -0.10    4.10 
  -9  -4 -26   23.82    7.25 
  -9  -4 -26   28.12    7.58 
  -9  -4 -25    2.05    3.06 
  -9  -4 -25    2.30    3.74 
  -9  -4 -24   -1.52    2.89 
  -9  -4 -24    4.52    4.02 
  -9  -4 -23   12.79    5.18 
  -9  -4 -23   12.81    5.31 
  -9  -4 -22   22.02    6.50 
  -9  -4 -22   21.15    5.86 
  -9  -4 -21    3.55    2.98 
  -9  -4 -21    3.34    3.83 
  -9  -4 -21   -0.09    3.29 
  -9  -4 -20   36.58    6.00 
  -9  -4 -20   42.78    7.79 
  -9  -4 -20   54.49    9.19 
  -9  -4 -19   25.80    5.90 
  -9  -4 -19   36.67    7.73 
  -9  -4 -19   27.40    5.48 
  -9  -4 -18   -0.39    3.43 
  -9  -4 -18    3.50    3.92 
  -9  -4 -18    6.98    3.78 
  -9  -4 -17    5.79    3.28 
  -9  -4 -17   11.25    5.44 
  -9  -4 -17    0.44    2.69 
  -9  -4 -16   94.46   11.04 
  -9  -4 -16   69.26    7.66 
  -9  -4 -16   78.42    9.73 
  -9  -4 -15   24.26    4.93 
  -9  -4 -15   10.21    4.15 
  -9  -4 -14    4.19    3.36 
  -9  -4 -14    5.50    3.10 
  -9  -4 -13   39.95    6.82 
  -9  -4 -13   40.40    5.96 
  -9  -4 -12   20.76    4.60 
  -9  -4 -12   27.18    5.07 
  -9  -4 -11   -1.37    2.04 
  -9  -4 -11   -0.23    2.18 
  -9  -4 -10   -0.17    2.23 
  -9  -4 -10    1.69    2.85 
  -9  -4  -9   21.56    4.38 
  -9  -4  -9   19.21    5.04 
  -9  -4  -9   21.10    4.92 
  -9  -4  -8   51.64    7.08 
  -9  -4  -8   54.18    6.49 
  -9  -4  -8   48.94    6.98 
  -9  -4  -7    5.19    2.96 
  -9  -4  -7    8.12    3.80 
  -9  -4  -6   53.71    7.22 
  -9  -4  -6   67.28    7.35 
  -9  -4  -5    0.57    2.92 
  -9  -4  -5    2.27    2.35 
  -9  -4  -4   37.88    5.47 
  -9  -4  -4   41.52    6.37 
  -9  -4  -3   56.86    7.54 
  -9  -4  -3   71.63    7.34 
  -9  -4  -2   15.37    3.80 
  -9  -4  -2   15.97    4.39 
  -9  -4  -1   18.62    4.73 
  -9  -4  -1    7.44    2.16 
  -9  -4   0    8.75    3.47 
  -9  -4   0    8.15    3.39 
  -9  -4   1   14.94    3.96 
  -9  -4   1   13.59    4.17 
  -9  -4   2   26.91    4.93 
  -9  -4   2   20.12    4.83 
  -9  -4   3   29.16    5.57 
  -9  -4   3   15.37    4.16 
  -9  -4   4    9.80    4.37 
  -9  -4   4    7.98    3.16 
  -9  -4   5   67.69    8.33 
  -9  -4   5   68.71    7.99 
  -9  -4   6   32.78    5.71 
  -9  -4   6   22.55    4.68 
  -9  -4   7   27.35    5.43 
  -9  -4   7   28.93    5.85 
  -9  -4   8   49.30    7.00 
  -9  -4   8   39.95    6.44 
  -9  -4   9   34.01    6.35 
  -9  -4   9   36.48    6.25 
  -9  -4  10    6.14    3.48 
  -9  -4  10    4.46    2.71 
  -9  -4  11    7.00    3.46 
  -9  -4  11    2.03    2.44 
  -9  -4  12    5.30    3.43 
  -9  -4  13   27.18    5.89 
  -9  -4  14   45.52    7.60 
  -9  -4  15   20.32    5.64 
  -9  -4  16    0.93    2.97 
  -9  -4  17   53.43    8.39 
  -9  -4  18   14.31    5.48 
  -9  -4  19    4.29    3.91 
  -9  -4  20   25.72    6.10 
  -9  -4  21   12.42    4.99 
  -9  -4  22   16.69    5.77 
  -9  -4  23    4.95    4.13 
  -9  -4  24    3.11    3.01 
  -9  -4  25   35.61    8.08 
  -9  -4  26   -1.25    4.61 
  -9  -3 -29   10.88    6.20 
  -9  -3 -29    7.78    5.27 
  -9  -3 -28   -1.71    3.59 
  -9  -3 -28   -0.01    3.96 
  -9  -3 -27    9.88    5.92 
  -9  -3 -27    4.21    3.76 
  -9  -3 -26   19.32    6.70 
  -9  -3 -26   20.54    6.13 
  -9  -3 -25   15.20    5.85 
  -9  -3 -25   20.89    6.58 
  -9  -3 -24    5.73    3.84 
  -9  -3 -24   13.30    5.00 
  -9  -3 -24   10.92    5.02 
  -9  -3 -23   13.73    5.65 
  -9  -3 -23   15.13    5.47 
  -9  -3 -23    9.51    4.16 
  -9  -3 -22    0.87    2.77 
  -9  -3 -22    4.38    4.33 
  -9  -3 -22    5.24    4.68 
  -9  -3 -21   30.25    6.22 
  -9  -3 -21   30.73    7.02 
  -9  -3 -21   37.69    7.94 
  -9  -3 -20    3.49    2.67 
  -9  -3 -20    5.47    3.82 
  -9  -3 -20    9.99    5.27 
  -9  -3 -19    6.73    3.32 
  -9  -3 -19   14.09    6.19 
  -9  -3 -19   -1.61    2.96 
  -9  -3 -18   58.42    8.65 
  -9  -3 -18   51.59    7.10 
  -9  -3 -18   79.31   10.56 
  -9  -3 -17    5.49    3.54 
  -9  -3 -17    4.84    4.40 
  -9  -3 -16   44.69    7.31 
  -9  -3 -16   40.34    6.24 
  -9  -3 -16   41.12    5.38 
  -9  -3 -15   42.67    7.21 
  -9  -3 -15   40.97    6.33 
  -9  -3 -14   14.83    4.78 
  -9  -3 -14    8.02    3.71 
  -9  -3 -13  189.38   12.35 
  -9  -3 -13  208.40   14.41 
  -9  -3 -12    7.67    3.31 
  -9  -3 -12    3.67    2.49 
  -9  -3 -11    6.10    3.08 
  -9  -3 -11    8.51    3.63 
  -9  -3 -10  103.65    8.90 
  -9  -3 -10   74.08    8.52 
  -9  -3  -9   17.26    4.68 
  -9  -3  -9   12.58    3.39 
  -9  -3  -8   61.77    7.91 
  -9  -3  -8   65.27    7.36 
  -9  -3  -8   63.75    7.93 
  -9  -3  -7    3.19    2.89 
  -9  -3  -7    7.64    3.46 
  -9  -3  -7   -1.05    2.93 
  -9  -3  -6    1.68    2.07 
  -9  -3  -6    3.21    3.15 
  -9  -3  -5    0.79    1.98 
  -9  -3  -5    0.52    2.72 
  -9  -3  -4   11.89    3.51 
  -9  -3  -4   13.35    4.08 
  -9  -3  -3    8.74    3.37 
  -9  -3  -3    3.53    2.29 
  -9  -3  -2    0.69    3.31 
  -9  -3  -2    2.64    2.21 
  -9  -3  -1   20.65    4.40 
  -9  -3  -1   26.91    5.12 
  -9  -3   0   71.96    7.64 
  -9  -3   0   96.22    9.15 
  -9  -3   1    9.26    3.27 
  -9  -3   1    5.63    3.32 
  -9  -3   2   20.41    5.02 
  -9  -3   2   15.61    3.95 
  -9  -3   3    4.75    2.72 
  -9  -3   3    1.67    2.16 
  -9  -3   4   88.48    9.05 
  -9  -3   4   90.52    8.86 
  -9  -3   5    2.79    2.37 
  -9  -3   5    3.58    2.75 
  -9  -3   6   11.04    3.79 
  -9  -3   6    5.83    3.00 
  -9  -3   7  108.50   10.08 
  -9  -3   7  117.58   10.56 
  -9  -3   8   13.42    4.18 
  -9  -3   8   18.85    4.94 
  -9  -3   9   -0.26    2.67 
  -9  -3   9    2.25    2.80 
  -9  -3  10  101.18   10.29 
  -9  -3  10  105.71   10.49 
  -9  -3  11    0.77    2.74 
  -9  -3  11   -0.68    2.89 
  -9  -3  12    4.40    3.93 
  -9  -3  12    1.01    2.25 
  -9  -3  13   78.03    9.34 
  -9  -3  13   62.43    8.49 
  -9  -3  14    0.18    2.47 
  -9  -3  15  107.65   11.34 
  -9  -3  16    4.69    3.03 
  -9  -3  17   20.57    5.34 
  -9  -3  18   15.62    5.26 
  -9  -3  19    0.90    2.83 
  -9  -3  20    1.76    3.03 
  -9  -3  21    3.04    2.64 
  -9  -3  22   -1.06    2.79 
  -9  -3  23    7.25    3.73 
  -9  -3  24   11.20    4.71 
  -9  -3  25    9.87    5.02 
  -9  -3  26   -0.02    3.54 
  -9  -2 -30    8.27    4.84 
  -9  -2 -30    1.97    3.21 
  -9  -2 -29   -7.33    5.26 
  -9  -2 -29   -0.26    3.06 
  -9  -2 -28    3.66    4.64 
  -9  -2 -28    8.08    4.86 
  -9  -2 -27   -2.01    4.20 
  -9  -2 -27   -0.08    2.70 
  -9  -2 -26    8.59    4.19 
  -9  -2 -26   11.48    4.44 
  -9  -2 -26    5.16    3.98 
  -9  -2 -25   30.50    7.61 
  -9  -2 -25   15.66    5.03 
  -9  -2 -25   21.99    6.58 
  -9  -2 -24    1.95    3.34 
  -9  -2 -24    3.18    3.43 
  -9  -2 -23   50.50    9.50 
  -9  -2 -23   53.34    8.30 
  -9  -2 -23   27.68    6.88 
  -9  -2 -22   10.21    4.66 
  -9  -2 -22    6.02    4.01 
  -9  -2 -22    2.32    3.49 
  -9  -2 -21    4.24    3.78 
  -9  -2 -21    1.78    3.21 
  -9  -2 -20   23.98    5.73 
  -9  -2 -20   32.80    7.20 
  -9  -2 -20   39.26    8.46 
  -9  -2 -19   11.83    4.76 
  -9  -2 -19    1.26    2.59 
  -9  -2 -18    4.20    3.49 
  -9  -2 -18    8.40    3.89 
  -9  -2 -17    3.01    3.17 
  -9  -2 -17   -1.44    2.78 
  -9  -2 -16    2.75    3.61 
  -9  -2 -16    1.29    1.77 
  -9  -2 -16    3.01    3.23 
  -9  -2 -15    5.33    3.25 
  -9  -2 -15   10.98    3.62 
  -9  -2 -15    6.98    2.49 
  -9  -2 -14    2.37    3.15 
  -9  -2 -14    1.13    2.74 
  -9  -2 -13   -0.34    2.77 
  -9  -2 -13    1.45    2.40 
  -9  -2 -12   12.81    3.50 
  -9  -2 -12   20.15    5.02 
  -9  -2 -11   58.00    7.04 
  -9  -2 -11   62.32    7.55 
  -9  -2 -10   15.39    3.89 
  -9  -2 -10   12.10    3.44 
  -9  -2  -9    2.74    2.96 
  -9  -2  -9    3.50    2.63 
  -9  -2  -8    5.93    3.06 
  -9  -2  -8    5.78    3.47 
  -9  -2  -8    7.59    2.49 
  -9  -2  -7    8.94    3.37 
  -9  -2  -7   18.72    4.66 
  -9  -2  -7    8.62    3.62 
  -9  -2  -6    0.43    2.19 
  -9  -2  -6    8.58    2.87 
  -9  -2  -6    3.89    3.14 
  -9  -2  -5   18.30    4.39 
  -9  -2  -5   19.51    4.51 
  -9  -2  -4    9.07    3.13 
  -9  -2  -4    8.65    3.47 
  -9  -2  -3    0.19    2.95 
  -9  -2  -3    4.59    3.49 
  -9  -2  -2   -0.99    2.70 
  -9  -2  -2   -0.90    2.28 
  -9  -2  -1   74.02    7.75 
  -9  -2  -1   64.72    7.29 
  -9  -2   0   88.39    8.48 
  -9  -2   0  101.69    9.08 
  -9  -2   1    3.26    3.57 
  -9  -2   1    1.22    2.24 
  -9  -2   2   93.27    8.96 
  -9  -2   2  108.41    9.47 
  -9  -2   3  107.07    9.46 
  -9  -2   3  106.33    9.91 
  -9  -2   4    9.40    3.71 
  -9  -2   4    6.34    3.06 
  -9  -2   5    4.49    4.03 
  -9  -2   5   -0.64    2.40 
  -9  -2   6    2.28    2.18 
  -9  -2   6    3.79    2.77 
  -9  -2   7   52.90    6.94 
  -9  -2   7   52.13    7.20 
  -9  -2   8    8.94    3.90 
  -9  -2   8    7.34    3.51 
  -9  -2   9   25.60    5.35 
  -9  -2   9   13.65    4.06 
  -9  -2  10    9.78    3.87 
  -9  -2  10   17.59    4.35 
  -9  -2  11   66.96    8.24 
  -9  -2  11   58.27    8.20 
  -9  -2  12   -0.37    2.33 
  -9  -2  12   -0.85    2.32 
  -9  -2  13    1.17    2.36 
  -9  -2  13    3.69    2.99 
  -9  -2  14   22.79    5.64 
  -9  -2  14   17.50    4.87 
  -9  -2  15    4.76    3.36 
  -9  -2  16    1.88    2.33 
  -9  -2  17    3.61    3.51 
  -9  -2  18   42.86    7.69 
  -9  -2  19    4.20    2.28 
  -9  -2  20   23.68    5.76 
  -9  -2  21    8.46    4.91 
  -9  -2  22   -4.58    4.35 
  -9  -2  23   -3.22    3.45 
  -9  -2  24   -1.59    3.80 
  -9  -2  25    2.00    3.41 
  -9  -2  26   -0.01    3.19 
  -9  -1 -30    8.59    5.61 
  -9  -1 -30   18.88    6.74 
  -9  -1 -29    2.59    4.63 
  -9  -1 -29   -0.95    3.88 
  -9  -1 -29    7.42    4.24 
  -9  -1 -28   22.59    7.06 
  -9  -1 -28   23.89    7.12 
  -9  -1 -28   34.69    7.80 
  -9  -1 -27   -1.14    2.53 
  -9  -1 -27    6.78    5.00 
  -9  -1 -27    1.63    3.80 
  -9  -1 -26    8.93    4.71 
  -9  -1 -26   22.40    6.78 
  -9  -1 -26   16.12    6.50 
  -9  -1 -25   27.00    7.63 
  -9  -1 -25    5.93    4.25 
  -9  -1 -25   19.09    6.12 
  -9  -1 -24    7.92    4.49 
  -9  -1 -24    5.29    4.66 
  -9  -1 -24    3.32    4.00 
  -9  -1 -23    5.31    4.49 
  -9  -1 -23    1.51    3.40 
  -9  -1 -23    0.91    4.06 
  -9  -1 -22   16.57    4.95 
  -9  -1 -22   20.73    5.99 
  -9  -1 -22   25.87    7.54 
  -9  -1 -21   18.00    6.29 
  -9  -1 -21   27.33    6.14 
  -9  -1 -21   22.92    5.89 
  -9  -1 -20   33.08    6.95 
  -9  -1 -20   21.58    5.52 
  -9  -1 -19    4.24    3.57 
  -9  -1 -19    1.10    2.44 
  -9  -1 -18   35.11    6.33 
  -9  -1 -18   27.21    5.83 
  -9  -1 -17    9.49    4.27 
  -9  -1 -17   14.79    4.75 
  -9  -1 -17    3.34    2.10 
  -9  -1 -16   14.97    4.44 
  -9  -1 -16   11.07    3.38 
  -9  -1 -16   16.24    4.39 
  -9  -1 -15    0.70    2.29 
  -9  -1 -15   -2.03    1.63 
  -9  -1 -14    2.77    2.91 
  -9  -1 -14    9.73    2.94 
  -9  -1 -14    7.75    3.36 
  -9  -1 -13    9.47    2.72 
  -9  -1 -13    7.89    3.47 
  -9  -1 -13   13.06    4.22 
  -9  -1 -12   12.85    4.68 
  -9  -1 -12    5.74    3.07 
  -9  -1 -11   19.07    4.54 
  -9  -1 -11   12.37    3.87 
  -9  -1 -10   15.95    4.42 
  -9  -1 -10   20.03    4.66 
  -9  -1  -9    7.59    3.72 
  -9  -1  -9    8.97    2.99 
  -9  -1  -8  101.04    8.77 
  -9  -1  -8   98.65    9.09 
  -9  -1  -7   29.59    5.55 
  -9  -1  -7   30.72    5.68 
  -9  -1  -7   41.26    6.08 
  -9  -1  -6   43.10    5.89 
  -9  -1  -6   40.57    5.82 
  -9  -1  -6   41.04    6.31 
  -9  -1  -5  113.52    9.40 
  -9  -1  -5  115.69    9.77 
  -9  -1  -4   36.70    5.60 
  -9  -1  -4   33.55    5.68 
  -9  -1  -3  161.77   11.53 
  -9  -1  -3  170.50   11.43 
  -9  -1  -2   10.44    3.77 
  -9  -1  -2    0.83    2.36 
  -9  -1  -1  172.01   11.79 
  -9  -1  -1  167.84   11.40 
  -9  -1   0  128.22    9.86 
  -9  -1   0  145.45   10.76 
  -9  -1   1    9.78    3.36 
  -9  -1   1    7.50    3.42 
  -9  -1   2   35.47    5.64 
  -9  -1   2   31.11    5.61 
  -9  -1   3  114.66    9.48 
  -9  -1   3  117.78   10.31 
  -9  -1   4   69.98    7.96 
  -9  -1   4   55.74    6.66 
  -9  -1   5    8.60    3.22 
  -9  -1   5   15.07    4.09 
  -9  -1   6    7.43    2.94 
  -9  -1   6    8.00    3.02 
  -9  -1   7    1.73    2.61 
  -9  -1   7   -1.88    2.56 
  -9  -1   8    6.16    2.72 
  -9  -1   8    7.99    3.72 
  -9  -1   9    8.25    3.18 
  -9  -1   9    9.11    3.68 
  -9  -1  10   28.00    5.89 
  -9  -1  10   48.39    6.61 
  -9  -1  11    5.33    2.72 
  -9  -1  11    3.91    3.64 
  -9  -1  12   -0.65    2.92 
  -9  -1  12    2.54    2.91 
  -9  -1  13   31.64    5.95 
  -9  -1  13   31.25    6.02 
  -9  -1  14    3.13    2.59 
  -9  -1  14   -1.48    2.44 
  -9  -1  15   -0.29    2.49 
  -9  -1  15   -0.56    2.30 
  -9  -1  16    9.73    3.92 
  -9  -1  16   11.11    4.69 
  -9  -1  17    1.77    3.06 
  -9  -1  18    1.81    2.89 
  -9  -1  19   15.55    4.99 
  -9  -1  20   61.63    8.96 
  -9  -1  21   45.88    7.71 
  -9  -1  22   21.21    5.98 
  -9  -1  23   13.87    5.19 
  -9  -1  24   12.51    5.26 
  -9  -1  25    1.19    3.28 
  -9  -1  26    7.97    4.36 
  -9   0 -30   10.27    5.56 
  -9   0 -30    3.28    4.50 
  -9   0 -29   -3.30    4.87 
  -9   0 -29    7.34    5.75 
  -9   0 -29    5.82    4.00 
  -9   0 -28   25.53    7.16 
  -9   0 -28    9.94    4.70 
  -9   0 -28   16.87    6.44 
  -9   0 -27    1.89    3.62 
  -9   0 -27    5.03    5.07 
  -9   0 -27    1.52    4.17 
  -9   0 -26    4.63    4.49 
  -9   0 -26    8.29    5.09 
  -9   0 -26    9.79    4.83 
  -9   0 -25   30.69    7.11 
  -9   0 -25   37.86    8.44 
  -9   0 -25   23.38    6.62 
  -9   0 -24   48.52    9.20 
  -9   0 -24   44.66    8.17 
  -9   0 -24   47.04    8.23 
  -9   0 -23    2.04    2.57 
  -9   0 -23    9.91    5.51 
  -9   0 -23    0.69    3.44 
  -9   0 -22   22.65    5.83 
  -9   0 -22   32.00    8.17 
  -9   0 -22   28.28    6.70 
  -9   0 -21   32.66    7.07 
  -9   0 -21   26.02    6.35 
  -9   0 -20    9.06    4.37 
  -9   0 -20    1.38    2.45 
  -9   0 -19   11.07    4.02 
  -9   0 -19    3.27    3.91 
  -9   0 -18   75.66    7.55 
  -9   0 -18   85.12    9.84 
  -9   0 -18   78.83    9.32 
  -9   0 -17    5.43    3.99 
  -9   0 -17    5.77    3.13 
  -9   0 -17    4.64    2.69 
  -9   0 -16    9.66    4.37 
  -9   0 -16    3.98    2.53 
  -9   0 -16   -1.77    1.92 
  -9   0 -15   90.24    8.32 
  -9   0 -15   81.63    9.14 
  -9   0 -15   93.81    9.70 
  -9   0 -14    1.61    2.76 
  -9   0 -14    1.35    2.24 
  -9   0 -14    2.26    3.00 
  -9   0 -13   61.19    7.87 
  -9   0 -13   61.56    7.62 
  -9   0 -13   57.47    6.88 
  -9   0 -13   53.87    5.59 
  -9   0 -12    4.71    2.41 
  -9   0 -12    3.32    2.94 
  -9   0 -12    1.97    3.25 
  -9   0 -11    2.13    3.23 
  -9   0 -11    1.67    1.99 
  -9   0 -11    5.37    3.00 
  -9   0 -10   56.66    7.47 
  -9   0 -10   60.46    7.09 
  -9   0  -9   -1.65    2.13 
  -9   0  -9    4.06    2.35 
  -9   0  -8    2.74    2.42 
  -9   0  -8   -0.06    2.01 
  -9   0  -7   26.51    5.75 
  -9   0  -7   15.12    3.80 
  -9   0  -6   39.91    6.12 
  -9   0  -6   35.71    5.30 
  -9   0  -6   36.80    5.29 
  -9   0  -5   46.77    5.78 
  -9   0  -5   41.98    5.99 
  -9   0  -5   37.08    5.99 
  -9   0  -4   16.48    3.73 
  -9   0  -4   17.14    4.31 
  -9   0  -3   26.88    5.16 
  -9   0  -3   22.11    4.20 
  -9   0  -2   55.80    7.12 
  -9   0  -2   50.20    6.32 
  -9   0  -1    2.32    2.55 
  -9   0  -1   11.54    3.50 
  -9   0   0    2.31    2.27 
  -9   0   0    7.77    2.83 
  -9   0   1   33.37    5.13 
  -9   0   1   23.06    4.40 
  -9   0   2    2.77    2.22 
  -9   0   2   -0.14    1.94 
  -9   0   3    5.10    2.81 
  -9   0   3    8.95    3.71 
  -9   0   4    0.02    2.58 
  -9   0   4    1.25    1.82 
  -9   0   5    3.70    3.02 
  -9   0   5    7.49    2.56 
  -9   0   6   12.23    4.13 
  -9   0   6   15.91    3.62 
  -9   0   7   25.43    5.75 
  -9   0   7   15.61    4.03 
  -9   0   8    8.03    2.95 
  -9   0   8    4.10    2.75 
  -9   0   9   -0.94    2.38 
  -9   0   9    4.10    2.42 
  -9   0  10    3.22    2.81 
  -9   0  10    3.78    2.76 
  -9   0  11    8.18    3.31 
  -9   0  11    3.88    2.84 
  -9   0  12   34.52    5.69 
  -9   0  12   28.25    6.17 
  -9   0  13   49.45    7.09 
  -9   0  13   47.35    7.54 
  -9   0  14    0.67    2.14 
  -9   0  14   -3.63    3.19 
  -9   0  15   -1.72    2.22 
  -9   0  15    3.97    3.13 
  -9   0  16   18.09    4.83 
  -9   0  16   17.73    5.08 
  -9   0  17   -1.53    2.93 
  -9   0  17    1.13    2.65 
  -9   0  18   18.31    4.98 
  -9   0  18   18.98    5.39 
  -9   0  19   13.71    4.69 
  -9   0  20    3.86    3.80 
  -9   0  21   11.43    4.15 
  -9   0  22    0.23    2.79 
  -9   0  23   17.98    5.74 
  -9   0  24   13.63    5.21 
  -9   0  25    0.12    2.82 
  -9   0  26    7.98    4.07 
  -9   1 -30   -4.77    5.17 
  -9   1 -30   -3.73    3.59 
  -9   1 -30   -3.52    5.17 
  -9   1 -29    9.40    4.58 
  -9   1 -29   11.02    5.94 
  -9   1 -29   20.71    6.89 
  -9   1 -28   -0.84    2.87 
  -9   1 -28    5.99    3.75 
  -9   1 -28    2.48    3.52 
  -9   1 -27   -2.14    3.97 
  -9   1 -27    1.08    4.63 
  -9   1 -27   -2.26    3.16 
  -9   1 -26    1.86    4.11 
  -9   1 -26   -2.74    4.42 
  -9   1 -26    2.13    3.76 
  -9   1 -25   29.59    7.27 
  -9   1 -25   18.67    6.04 
  -9   1 -25   21.16    6.63 
  -9   1 -24    1.83    2.83 
  -9   1 -24   -4.59    4.15 
  -9   1 -23    2.54    4.99
[truncated: 3,675,163 more chars]
